# Supplementary material for: Unraveling Kinase Activation Dynamics Using Kinase-Substrate Relationships from Temporal Large-Scale Phosphoproteomics Studies
Source: PLoS One. 2016 Jun 23;11(6):e0157763. doi: 10.1371/journal.pone.0157763 (PMC4918924; doi:10.1371/journal.pone.0157763)
Supplement: S1 Table — This table lists all substrates that make up the characteristic temporal response of a kinase. (XLSX) [file pone.0157763.s002.xlsx]

## Sheet: ksrlist.txt
AKT1/2 :
Gene.Name	Phosphorylated.Amino.Acid	Position	Uniprot	core substrates
As160	T	649	Q8BYJ6	0
Pfkfb2	S	486	P70265	1
Pfkfb2	S	469	P70265	0
Vim	S	39	P20152	0
Nhe1	S	707	Q61165	0
Ecnos	S	1176	P70313	0
Jnkk1	S	78	P47809	0
Tsc2	S	981	Q61037	1
Tsc2	T	1465	Q61037	1
Tsc2	S	939	Q61037	1
Brf1	S	92	P23950	0
Abpl	S	2234	Q8VHX6	1
Bad	S	136	Q61337	0
Akt1s1	T	247	Q9D1F4	0
Edc3	S	161	Q8K2D3	1
Ranbp3	S	58	Q9CT10	0
Mettl1	S	21	Q9Z120	0
Carhsp1	S	53	Q9CR86	0
CDK1/2 :
Gene.Name	Phosphorylated.Amino.Acid	Position	Uniprot	core substrates
Add1	S	12	Q9QYC0	0
A170	T	269	Q64337	0
Erk3	S	687	Q61532	0
Ankrd17	S	2040	Q99NH0	0
Sap155	T	267	Q99NB9	0
Macs	S	113	P26645	0
D19Ertd721e	S	200	Q922Y1	1
mCG_11658	S	200	Q3UIX4	1
Crsp210	S	1209	Q925J9	1
Nipa	S	393	Q80YV2	1
	S	193	Q922M7	1
EEF2K :
Gene.Name	Phosphorylated.Amino.Acid	Position	Uniprot	core substrates
Eef2k	S	444	O08796	1
Eef2	T	59	P58252	1
Eef2	T	57	P58252	1
MAPK1/3 :
Gene.Name	Phosphorylated.Amino.Acid	Position	Uniprot	core substrates
Msk1	S	375	Q8C050	0
Craf	S	642	Q99N57	1
Craf	S	301	Q99N57	0
Mgf	S	779	P42230	0
Lmn1	S	22	P48678	0
Kiaa1741	T	1025	P58871	1
Sos1	S	1164	Q62245	1
Sim	S	575	P70302	1
Gigyf2	S	30	Q6Y7W8	1
Bat2	S	1002	Q7TSC1	1
Arhgef17	T	695	Q80U35	1
Nipa	S	353	Q80YV2	1
Abi1	S	225	Q8CBW3	0
Dncli1	S	516	Q8R1Q8	1
Dcp1a	S	339	Q91YD3	1
Dcp1a	S	335	Q91YD3	1
Cic	S	2311	Q924A2	1
Pdxdc1	T	691	Q99K01	1
Last	T	360	Q9D032	1
Map1a	T	2182	Q9QYR6	1
Akap12	S	273	Q9WTQ5	1
Hsf1	S	307	P38532	1
Pxn	S	83	Q8VI36	1
Cryac	S	87	Q9JK92	1
GSK3B :
Gene.Name	Phosphorylated.Amino.Acid	Position	Uniprot	core substrates
Catns	S	252	P30999	1
Gys	S	641	Q9Z1E4	0
Gys	S	649	Q9Z1E5	0
INSR :
Gene.Name	Phosphorylated.Amino.Acid	Position	Uniprot	core substrates
Insr	Y	1180	P15208	1
Insr	Y	1175	P15208	1
Insr	Y	1179	P15208	1
MTOR :
Gene.Name	Phosphorylated.Amino.Acid	Position	Uniprot	core substrates
Ankrd17	S	2041	Q99NH0	0
Rps6kb1	T	444	Q8BSK8	0
Rps6kb1	T	447	Q8BSK8	0
Irs1	S	632	Q543V3	0
Frap	S	2474	Q9JLN9	1
Frap	S	2454	Q9JLN9	1
Frap	T	2473	Q9JLN9	1
Frap	S	2478	Q9JLN9	1
Frap	S	2481	Q9JLN9	1
Eif4ebp1	S	64	Q60876	0
Eif4ebp1	S	100	Q60876	0
Smcr8	S	416	Q3UMB5	1
Kiaa0731	S	743	Q6ZQ58	1
Wipi2	S	395	Q80W47	1
Patl1	S	184	Q3TC46	1
Raptor	S	863	Q8K4Q0	0
Depdc6	S	265	Q570Y9	1
Akt1s1	S	184	Q9D1F4	1
Maf1	S	75	Q9D0U6	1
PRKACA :
Gene.Name	Phosphorylated.Amino.Acid	Position	Uniprot	core substrates
Ptrf	T	304	O54724	1
Peri	S	81	Q8CGN5	1
Insp3r	S	1588	P11881	1
Lipe	S	651	P54310	1
Cdk16	S	110	Q04735	1
Lipe	S	650	P54310	1
A2mr	S	4521	Q91ZX7	0
RPS6KB1 :
Gene.Name	Phosphorylated.Amino.Acid	Position	Uniprot	core substrates
Eif4b	S	422	Q8BGD9	0
Frap	S	2448	Q9JLN9	0
Rps6	S	236	P62754	0
Rps6	S	235	P62754	0
Rps6	S	244	P62754	1
Rps6	S	240	P62754	0
Cct2	S	260	P80314	0
Cbp80	S	7	Q3UYV9	1
Cbp80	S	22	Q3UYV9	1
Cbp80	T	21	Q3UYV9	1
