# Supplementary material for: Unraveling Kinase Activation Dynamics Using Kinase-Substrate Relationships from Temporal Large-Scale Phosphoproteomics Studies
Source: PLoS One. 2016 Jun 23;11(6):e0157763. doi: 10.1371/journal.pone.0157763 (PMC4918924; doi:10.1371/journal.pone.0157763)
Supplement: S2 Table — Table of all sites and the kinase prediction score for Akt and Rps6kb1 as well as the sites used as training sets. (XLSX) [file pone.0157763.s003.xlsx]

## Sheet: akts6k.txt
Gene.Name	Phosphorylated.Amino.Acid	Position	Uniprot.ID	Akt.prediction.score	S6K.prediction.score	delta.score	training.list
37165	S	451	P25425	0.0290466	0.150718	0.121671
37165	S	388	P25425	0.662791	0.873104	0.210313
38596	S	225	B7ZNM7	0.0215035	0.104585	0.0830813
39326	S	315	Q3UNN1	0.0284664	0.165426	0.136959
39326	T	407	Q3UNN1	0.0658218	0.243966	0.178144
100043914	S	89	A2ART2	0.397044	0.840254	0.44321
1110018J18Rik	S	18	Q9D1A0	0.0353154	0.181972	0.146656
1110037F02Rik	S	173	Q8CFK9	0.0201189	0.0827351	0.0626162
1110037F02Rik	S	1578	A2AIV2	0.0243465	0.117729	0.0933828
1110037F02Rik	S	138	Q8CFK9	0.0292772	0.135512	0.106235
1110037F02Rik	S	133	Q8CFK9	0.0523264	0.266935	0.214608
1600027N09Rik	S	194	Q2NL54	0.120368	0.603854	0.483487
1600027N09Rik	S	190	Q2NL54	0.180835	0.667478	0.486643
1700009N14Rik	S	135	Q14AA6	0.0189489	0.110818	0.0918687
1700017B05Rik	S	471	Q3TEI4	0.0206443	0.115436	0.0947914
1700017B05Rik	T	946	Q3TEI4	0.0638725	0.206051	0.142179
1700017B05Rik	S	964	Q3TEI4	0.355991	0.579932	0.223941
1700025G04Rik	S	95	Q8K207	0.0200644	0.097199	0.0771346
1700025G04Rik	S	115	Q8K207	0.0357299	0.29697	0.26124
1700037H04Rik	T	147	Q9D1K7	0.230368	0.780861	0.550493
1700071K01Rik	S	151	Q3V2K0	0.0263381	0.228558	0.20222
1700113I22Rik	S	147	A2A4P5	0.0544949	0.374837	0.320342
1810008A18Rik	S	38	P58468	0.0990236	0.432493	0.333469
1810030O07Rik	T	315	Q8C5K5	0.132422	0.350185	0.217763
2310014H01Rik	S	234	Q8BQ30	0.0487042	0.231438	0.182734
2310014H01Rik	S	212	Q8BQ30	0.108252	0.297463	0.189211
2310028H24Rik	T	96	A2ANP1	0.0208441	0.149429	0.128585
2310028H24Rik	S	98	A2ANP1	0.024356	0.184355	0.159999
2410002I01Rik	S	400	Q3U3N6	0.0300064	0.230267	0.20026
2610029G23Rik	S	184	Q9D0B6	0.0173208	0.102486	0.0851652
2610036D13Rik	S	823	Q91V83	0.202533	0.481382	0.278849
2610110G12Rik	S	276	Q8K341	0.0196025	0.102776	0.0831736
2700078E11Rik	S	366	Q8R0X2	0.0222226	0.12137	0.0991477
2810410L24Rik	S	57	Q3TRT8	0.0214711	0.121924	0.100453
2900073G15Rik	T	19	Q6ZWQ9	0.0763675	0.289139	0.212772
3230401D17Rik	S	84	Q9D722	0.160273	0.439349	0.279077
3230401D17Rik	S	82	Q9D722	0.0899061	0.443824	0.353918
3bp1	S	456	P55194	0.0583891	0.123932	0.0655433
3bp1	S	553	P55194	0.495232	0.898935	0.403704
3bp2	S	442	Q06649	0.0199591	0.0785926	0.0586336
3bp2	S	225	Q06649	0.131033	0.246189	0.115156
46mpr	S	268	P24668	0.0168638	0.0954415	0.0785777
4930546C10Rik	T	129	Q9D2F9	0.023904	0.139862	0.115958
4930546C10Rik	S	127	Q9D2F9	0.0448187	0.326917	0.282099
4931406P16Rik	T	594	Q3TDH2	0.0285588	0.108317	0.0797581
4931406P16Rik	S	450	Q3TDH2	0.0460764	0.361623	0.315546
4933424B01Rik	S	626	Q8QZV7	0.021133	0.0784813	0.0573484
4933424B01Rik	S	715	Q8QZV7	0.0168807	0.0925604	0.0756798
4933424B01Rik	S	623	Q8QZV7	0.0179962	0.133192	0.115196
5730455O13Rik	S	9	Q8BP78	0.0176131	0.0987009	0.0810878
5730455O13Rik	S	250	Q8BP78	0.038233	0.141683	0.10345
5730455O13Rik	S	12	Q8BP78	0.0420096	0.330135	0.288125
5730455P16Rik	S	55	Q9CYI0	0.044089	0.146139	0.10205
5730455P16Rik	S	19	Q9CYI0	0.0220718	0.150356	0.128284
5730455P16Rik	S	18	Q9CYI0	0.0212513	0.152787	0.131535
5730494N06Rik	S	24	Q8CIB6	0.0861883	0.584373	0.498185
5830433M19Rik	S	307	Q3TUU0	0.0192728	0.113753	0.09448
6330577E15Rik	T	38	Q8BP27	0.0355931	0.116408	0.0808151
6330577E15Rik	S	71	Q8BP27	0.0197947	0.101005	0.0812106
6330577E15Rik	S	115	Q8BP27	0.0286723	0.145506	0.116834
6330577E15Rik	S	67	Q8BP27	0.0635061	0.20393	0.140424
6330577E15Rik	S	143	Q8BP27	0.129672	0.295657	0.165985
6330577E15Rik	S	163	Q8BP27	0.0774266	0.297727	0.2203
6330577E15Rik	S	141	Q8BP27	0.258268	0.834258	0.57599
8030462N17Rik	S	69	Q8BH50	0.135007	0.419135	0.284128
8030462N17Rik	S	145	Q8BH50	0.0613099	0.382014	0.320705
8030462N17Rik	S	147	Q8BH50	0.269876	0.610647	0.340771
8030462N17Rik	S	66	Q8BH50	0.158452	0.612358	0.453906
8030462N17Rik	S	143	Q8BH50	0.308737	0.897804	0.589067
8030462N17Rik	S	67	Q8BH50	0.122025	0.780762	0.658737
9830001H06Rik	S	1536	A2ACV6	0.0659705	0.412944	0.346973
A170	S	308	Q64337	0.0287725	0.0952308	0.0664583
A170	S	367	Q64337	0.0237519	0.102171	0.0784189
A170	S	363	Q64337	0.0217639	0.104775	0.0830107
A170	S	24	Q64337	0.0687862	0.157096	0.0883095
A170	S	334	Q64337	0.0320519	0.124477	0.0924251
A170	T	269	Q64337	0.0291634	0.178923	0.149759
A170	T	272	Q64337	0.102405	0.27345	0.171045
A170	T	271	Q64337	0.0362921	0.214507	0.178215
A170	S	266	Q64337	0.0466516	0.261843	0.215191
A2lp	S	637	Q7TQH0	0.0208551	0.0960648	0.0752098
A2lp	S	337	Q7TQH0	0.0384999	0.140226	0.101726
A2lp	S	407	Q7TQH0	0.037401	0.161684	0.124283
A2lp	S	333	Q7TQH0	0.0289112	0.164858	0.135946
A2lp	T	505	Q7TQH0	0.0380405	0.183389	0.145348
A2lp	S	687	Q7TQH0	0.274926	0.440155	0.165229
A2lp	S	109	Q7TQH0	0.0642542	0.259467	0.195213
A2lp	S	453	Q7TQH0	0.104581	0.30912	0.20454
A2lp	S	597	Q7TQH0	0.0594776	0.302265	0.242788
A2lp	S	683	Q7TQH0	0.0520402	0.357052	0.305012
A2lp	S	27	Q7TQH0	0.105343	0.421693	0.31635
A2mr	S	4521	Q91ZX7	0.0237185	0.136953	0.113234
A2mr	S	4524	Q91ZX7	0.065924	0.181719	0.115795
A2mr	T	4525	Q91ZX7	0.0481333	0.264618	0.216485
A430107O13Rik	S	561	B2RX70	0.0179976	0.0753818	0.0573842
A830080D01Rik	S	15	A2AG58	0.0578945	0.179937	0.122043
A830080D01Rik	S	17	A2AG58	0.0655014	0.332243	0.266742
AA881470	S	685	Q8C3R1	0.0289809	0.0978601	0.0688792
Aaas	S	495	P58742	0.0167338	0.0800894	0.0633556
Aaat	S	506	P51912	0.0281123	0.095694	0.0675817
Aaat	S	28	Q3UFR4	0.025956	0.106346	0.0803904
Aaat	T	546	P51912	0.0380169	0.134046	0.0960293
Aaat	S	518	P51912	0.03819	0.163246	0.125056
Aagab	S	311	Q8R2R3	0.0247976	0.100245	0.0754474
Aagab	S	312	Q8R2R3	0.0345308	0.11281	0.0782794
Aagab	S	211	Q8R2R3	0.0364304	0.138088	0.101657
Aak1	S	21	Q3UHJ0	0.0331337	0.0987907	0.065657
Aak1	S	676	Q3UHJ0	0.0191886	0.0935179	0.0743293
Aak1	T	604	Q3UHJ0	0.0276056	0.110516	0.0829103
Aak1	S	621	Q3UHJ0	0.0185356	0.115773	0.0972379
Aak1	T	672	Q3UHJ0	0.0361704	0.157824	0.121654
Aak1	T	618	Q3UHJ0	0.0244859	0.162407	0.137921
Aak1	S	622	Q3UHJ0	0.026787	0.205574	0.178787
Aak1	S	674	Q3UHJ0	0.0268206	0.232168	0.205347
Aak1	S	635	Q3UHJ0	0.0435564	0.27001	0.226454
Aak1	S	668	Q3UHJ0	0.119877	0.357339	0.237462
Aak1	S	616	Q3UHJ0	0.146365	0.405408	0.259043
Aak1	S	844	Q3UHJ0	0.490775	0.868144	0.377369
Aars	S	399	Q8BGQ7	0.154026	0.354436	0.20041
Aarsd1	S	409	Q3THG9	0.0178485	0.0765491	0.0587005
Aarsd1	S	88	Q3THG9	0.177261	0.47538	0.298119
Aatf	S	288	Q9JKX4	0.036521	0.132253	0.0957319
Aatf	S	287	Q9JKX4	0.0253531	0.133749	0.108396
Aatf	S	283	Q9JKX4	0.0346244	0.16638	0.131756
aatyk2	S	1358	Q3TYD6	0.0645697	0.324396	0.259826
aatyk2	S	1359	Q3TYD6	0.21845	0.771746	0.553296
Abc2	S	1327	P41234	0.022898	0.174206	0.151309
Abc2	S	1331	P41234	0.0232378	0.229755	0.206518
Abca1	S	1145	Q8BPY1	0.827855	0.749822	-0.0780334
Abca1	S	1296	Q8BPY1	0.0193466	0.115795	0.0964488
Abcb7	S	743	Q61102	0.0771591	0.285532	0.208372
Abcc1	S	918	O35379	0.0194584	0.091771	0.0723126
Abcc1	S	915	O35379	0.0502889	0.155037	0.104748
Abcc1	S	882	O35379	0.0208018	0.125759	0.104957
Abcc1	S	289	O35379	0.0189415	0.163922	0.144981
Abcc1	S	290	O35379	0.0470543	0.224111	0.177057
Abcc1	S	926	O35379	0.0656608	0.286049	0.220388
Abcc1	S	927	O35379	0.130815	0.404988	0.274174
Abcc1	S	878	O35379	0.139939	0.432373	0.292434
Abcc4	T	646	B9EKC2	0.0272538	0.100127	0.0728737
Abcc4	T	642	B9EKC2	0.0723101	0.265245	0.192935
Abcc4	S	668	B9EKC2	0.0351288	0.350234	0.315106
Abcc5	S	505	Q9R1X5	0.0204434	0.0806454	0.060202
Abcc5	S	509	Q9R1X5	0.0175566	0.0881804	0.0706238
Abcc5	T	513	Q9R1X5	0.0315047	0.125637	0.0941323
Abcc5	T	41	Q9R1X5	0.0247793	0.150741	0.125962
Abcc5	S	504	Q9R1X5	0.0519032	0.178708	0.126805
Abcc5	S	43	Q9R1X5	0.0770324	0.235102	0.15807
Abcd2	S	741	Q61285	0.0186557	0.0739239	0.0552682
Abcd2	S	58	Q61285	0.0214728	0.0975376	0.0760647
Abcd4	S	367	O89016	0.0281299	0.143433	0.115303
Abcf1	S	107	Q5RL55	0.0242962	0.0989906	0.0746944
Abcf1	S	90	Q5RL55	0.016824	0.115559	0.0987351
Abcf1	S	194	Q5RL55	0.02476	0.183407	0.158647
Abcf1	S	224	Q5RL55	0.0393333	0.224209	0.184876
Abcf1	S	138	Q5RL55	0.0256134	0.219073	0.19346
Abcf1	S	103	Q5RL55	0.0596235	0.291812	0.232189
Abcf1	S	22	Q5RL55	0.0643711	0.366102	0.301731
Abh5	S	362	Q3TSG4	0.84863	0.823851	-0.0247789
Abh5	S	70	Q3TSG4	0.0191779	0.0736166	0.0544387
Abh5	S	65	Q3TSG4	0.0336009	0.116145	0.0825444
Abh5	S	385	Q3TSG4	0.0356221	0.17671	0.141088
Abh5	S	372	Q3TSG4	0.146544	0.702546	0.556003
Abhd15	S	425	Q5F2F2	0.953784	0.749486	-0.204297
Abhd15	T	424	Q5F2F2	0.883388	0.792171	-0.0912171
Abhd15	S	146	Q5F2F2	0.808653	0.756906	-0.0517469
Abhd15	T	142	Q5F2F2	0.703817	0.77544	0.0716229
Abhd15	S	442	Q5F2F2	0.0530749	0.233535	0.180461
Abi1	S	231	Q8CBW3	0.892806	0.718538	-0.174267
Abi1	S	183	Q8CBW3	0.0198495	0.0840639	0.0642144
Abi1	S	225	Q8CBW3	0.0362178	0.174988	0.13877
Abi1	S	222	Q8CBW3	0.088658	0.256773	0.168115
Abi1	S	296	Q8CBW3	0.281274	0.65088	0.369606
Abi2	S	301	P62484	0.0287633	0.149784	0.12102
Abi2	S	221	P62484	0.0383869	0.167695	0.129308
Abi2	S	177	P62484	0.0274674	0.159325	0.131858
Abi2	S	236	P62484	0.738353	0.932458	0.194106
Abin	S	279	Q9WUU8	0.119514	0.404213	0.284699
Abl	S	717	P00520	0.0720483	0.512529	0.44048
Abl2	S	621	Q4JIM5	0.0357802	0.0980358	0.0622557
Abl2	S	632	Q4JIM5	0.0762743	0.510795	0.43452
Ablim1	S	378	Q3TAG5	0.0205734	0.0859094	0.065336
Ablim1	S	567	Q3UP03	0.0213234	0.129991	0.108667
Ablim1	S	545	Q3UP03	0.0338146	0.148175	0.11436
Ablim1	S	349	Q3TAG5	0.128201	0.321438	0.193236
Ablim1	S	596	Q3UP03	0.0466254	0.252497	0.205871
Ablim1	S	477	Q3UP03	0.116361	0.355938	0.239577
Ablim1	S	375	Q3TAG5	0.0578579	0.411262	0.353404
Ablim1	S	478	Q3UP03	0.165361	0.55904	0.393679
Ablim1	S	559	Q3UP03	0.177812	0.62127	0.443458
Abp1	S	277	Q62418	0.299214	0.754113	0.454899
Abp1	S	291	Q62418	0.314586	0.779161	0.464575
Abp1	T	299	Q62418	0.233074	0.724331	0.491257
Abpl	S	2234	Q8VHX6	1	0.741667	-0.258333	Akt
Abpl	S	2237	Q8VHX6	0.464045	0.658208	0.194163
Abpl	S	2625	Q8VHX6	0.350053	0.857484	0.507431
Abra1	S	48	Q8BPZ8	0.0652972	0.298111	0.232814
Abtap	S	657	Q3V1V3	0.024876	0.108438	0.0835615
Abtap	S	651	Q3V1V3	0.0404042	0.169311	0.128907
Abtap	S	689	Q3V1V3	0.0248962	0.154448	0.129552
Abtap	S	686	Q3V1V3	0.0219936	0.201626	0.179633
Abtap	S	688	Q3V1V3	0.0256776	0.217621	0.191944
AC091465.1-006	S	28	P20357	0.0325953	0.168399	0.135803
AC091465.1-006	S	1783	P20357	0.113024	0.342058	0.229034
AC091465.1-006	S	1787	P20357	0.089031	0.330404	0.241373
AC091465.1-006	S	1791	P20357	0.0859033	0.361834	0.275931
AC091465.1-006	S	1788	P20357	0.193789	0.521126	0.327336
AC091465.1-006	T	1650	P20357	0.238679	0.630551	0.391873
AC091465.1-006	S	1654	P20357	0.357243	0.758662	0.401419
AC164546.1-003	S	318	B0QZW4	0.242933	0.770718	0.527785
Acac	S	29	Q5SWU9	0.0232827	0.120707	0.0974246
Acac	S	1262	Q5SWU9	0.0379799	0.144462	0.106483
Acac	S	52	Q5SWU9	0.0470305	0.207115	0.160084
Acac	S	54	Q5SWU9	0.079871	0.297843	0.217972
Acac	S	79	Q5SWU9	0.0506594	0.286046	0.235386
Acac	S	1258	Q5SWU9	0.100313	0.38718	0.286867
Acac	S	47	Q5SWU9	0.095194	0.399366	0.304172
Acac	S	49	Q5SWU9	0.0804313	0.422089	0.341658
Acac	S	34	Q5SWU9	0.204957	0.553282	0.348325
Acac	S	77	Q5SWU9	0.286615	0.673265	0.38665
Acac	S	25	Q5SWU9	0.0620431	0.59934	0.537297
Acac	S	23	Q5SWU9	0.274019	0.839848	0.565829
Acacb	S	116	Q9ESZ3	0.529256	0.627479	0.098223
Acad11	S	210	Q80XL6	0.0220375	0.116504	0.0944666
Acad9	S	22	Q9CZC5	0.135689	0.638851	0.503162
Acadl	S	55	P51174	0.098209	0.553805	0.455596
Acadm	T	351	P45952	0.0507118	0.502138	0.451427
Acadsb	S	259	Q9DBL1	0.0392215	0.230818	0.191596
Acap2	S	387	Q6ZQK5	0.0194174	0.137906	0.118489
Acap2	S	384	Q6ZQK5	0.0300375	0.157491	0.127454
Acap2	S	545	Q6ZQK5	0.049742	0.205164	0.155422
Acap2	S	381	Q6ZQK5	0.0350228	0.22605	0.191027
Acap2	S	379	Q6ZQK5	0.0302226	0.251814	0.221591
Acatn	S	16	Q99J27	0.0329656	0.261338	0.228372
Acatn	S	42	Q99J27	0.0501249	0.355501	0.305376
Acbd4	S	236	Q80X94	0.0253068	0.222749	0.197442
Acbd4	S	164	Q80X94	0.0964201	0.324324	0.227904
Acbd5	S	395	Q5XG73	0.1054	0.159801	0.0544012
Acbd5	S	184	Q5XG73	0.0198584	0.130564	0.110705
Acbd5	S	185	Q5XG73	0.0199035	0.136388	0.116484
Acbd5	S	191	Q5XG73	0.0416052	0.212603	0.170998
Acbd5	S	453	Q5XG73	0.0495738	0.269074	0.219501
Acbd5	S	187	Q5XG73	0.0556093	0.289879	0.234269
Accs	S	490	A2AIG8	0.0216856	0.119184	0.0974979
Acdp2	S	749	Q3TWN3	0.0237797	0.12741	0.10363
Acdp2	T	824	Q3TWN3	0.0403182	0.210066	0.169747
Acdp2	S	759	Q3TWN3	0.0824715	0.349158	0.266686
Acdp2	S	761	Q3TWN3	0.0935356	0.407075	0.313539
Acdp4	S	661	Q69ZF7	0.470941	0.586133	0.115193
Acdp4	S	766	Q69ZF7	0.0199999	0.135479	0.115479
Acin1	S	838	Q9JIX8	0.0319294	0.0781007	0.0461713
Acin1	S	491	Q9JIX8	0.0260146	0.0924308	0.0664163
Acin1	S	389	Q9JIX8	0.0224109	0.089033	0.0666221
Acin1	S	729	Q9JIX8	0.0253757	0.0963079	0.0709321
Acin1	S	216	Q9JIX8	0.0369908	0.111964	0.0749733
Acin1	S	482	Q9JIX8	0.031882	0.10969	0.0778081
Acin1	S	391	Q9JIX8	0.0323596	0.117482	0.0851226
Acin1	T	417	Q9JIX8	0.0213261	0.111085	0.0897592
Acin1	S	413	Q9JIX8	0.0226406	0.116488	0.0938476
Acin1	S	1003	Q9JIX8	0.035618	0.131171	0.0955535
Acin1	S	387	Q9JIX8	0.0229171	0.143372	0.120455
Acin1	S	710	Q9JIX8	0.114817	0.239394	0.124577
Acin1	S	479	Q9JIX8	0.0291163	0.197058	0.167942
Acin1	S	655	Q9JIX8	0.0199568	0.205386	0.185429
Acin1	T	1329	Q9JIX8	0.0251072	0.213934	0.188826
Acin1	S	657	Q9JIX8	0.0457094	0.235302	0.189592
Acin1	S	1326	Q9JIX8	0.0402683	0.237807	0.197539
Acin1	S	1328	Q9JIX8	0.0780922	0.515886	0.437794
Ack1	Y	284	O54967	0.0262792	0.0834156	0.0571364
Ack1	T	741	O54967	0.0248989	0.0930403	0.0681414
Ack1	S	743	O54967	0.0218788	0.0975845	0.0757057
Ack1	S	776	O54967	0.0214406	0.143508	0.122068
Ack1	Y	842	O54967	0.0362571	0.172262	0.136005
Ack1	S	772	O54967	0.0466821	0.25431	0.207628
Acly	S	455	Q3UEA1	0.963238	0.826711	-0.136527
Acly	S	653	Q3TED3	0.0285457	0.139548	0.111002
Acly	S	481	Q3UEA1	0.0371835	0.179201	0.142018
Aco2	S	559	Q99KI0	0.0436643	0.12852	0.0848561
Acot1	S	56	O55137	0.0834716	0.166666	0.0831948
Acox3	T	16	Q9EPL9	0.022776	0.171427	0.148651
Acsl1	S	621	P41216	0.129319	0.176809	0.0474905
Acsl1	S	74	P41216	0.0279056	0.0811356	0.0532299
Acsl1	S	278	P41216	0.0160671	0.0696159	0.0535488
Acsl1	T	281	P41216	0.0162124	0.0851721	0.0689597
Acsl1	S	411	P41216	0.0504568	0.121687	0.0712307
Acsl1	T	280	P41216	0.0181993	0.109078	0.0908783
Acsl1	S	424	P41216	0.0265229	0.134343	0.10782
Acsl1	S	423	P41216	0.0227598	0.148192	0.125432
Acss2	S	30	A2AQN4	0.169919	0.192011	0.022092
Acss2	S	263	A2AQN4	0.0264362	0.121354	0.094918
Acss2	S	267	A2AQN4	0.0268343	0.128966	0.102132
Actn4	S	424	P57780	0.0411812	0.177506	0.136325
Actp	S	19	Q9EPC1	0.0314614	0.127183	0.0957219
Actp	S	4	Q9EPC1	0.0858388	0.191843	0.106004
Actp	T	3	Q9EPC1	0.0855475	0.205221	0.119674
Actp	S	8	Q9EPC1	0.104254	0.314762	0.210508
Actp	T	16	Q9EPC1	0.110419	0.331508	0.221089
Actp	S	14	Q9EPC1	0.0966275	0.324526	0.227898
Actr10	S	414	Q9QZB7	0.0422013	0.370526	0.328325
Acvr1b	S	168	Q61271	0.0750949	0.40836	0.333265
Acvrl1	S	160	Q61288	0.0262629	0.130154	0.103891
Acvrl1	S	154	Q61288	0.0222531	0.1613	0.139047
Ad3h	T	370	P49769	0.0208558	0.114679	0.093823
Ad3h	S	329	P49769	0.0425906	0.197135	0.154544
Ad3h	S	367	P49769	0.0424738	0.250507	0.208033
Ad4h	S	25	Q61144	0.0258699	0.101619	0.0757495
Ad4h	S	52	Q61144	0.0293803	0.132323	0.102942
Ad4h	S	30	Q61144	0.0383529	0.161867	0.123514
Adam12	S	848	Q61824	0.0383175	0.213781	0.175464
Adam17	S	813	Q3UNK7	0.0287333	0.129433	0.1007
Adam17	T	783	Q3UNK7	0.0351773	0.224112	0.188935
Adam17	S	807	Q3UNK7	0.511704	0.847473	0.335769
Adam17	S	773	Q9Z0F8	0.122588	0.701455	0.578867
Adat1	S	191	Q9JHI2	0.124433	0.446364	0.321931
Adat1	S	207	Q9JHI2	0.359181	0.896352	0.537171
Adck2	S	257	Q6NSR3	0.0850417	0.317278	0.232236
Adcy6	S	53	Q01341	0.0521385	0.14583	0.0936911
Adcy6	S	573	Q01341	0.179742	0.297714	0.117971
Adcy9	S	613	P51830	0.0194219	0.0881895	0.0687676
Adcy9	S	1332	P51830	0.0221697	0.118427	0.0962572
Adcy9	S	691	P51830	0.050994	0.163095	0.112101
Adcy9	S	688	P51830	0.0545362	0.270104	0.215567
Adcy9	T	690	P51830	0.0989948	0.321849	0.222854
Adcy9	S	1259	P51830	0.293658	0.579389	0.285731
Add1	S	465	Q9QYC0	0.0321714	0.0951134	0.062942
Add1	S	464	Q9QYC0	0.0197937	0.0852047	0.065411
Add1	S	431	Q9QYC0	0.0856242	0.159961	0.0743363
Add1	S	436	Q9QYC0	0.0205408	0.119677	0.0991365
Add1	S	408	Q9QYC0	0.0292253	0.129458	0.100233
Add1	S	586	Q9QYC0	0.0463338	0.163646	0.117312
Add1	S	427	Q9QYC0	0.0812087	0.20727	0.126061
Add1	S	724	Q9QYC0	0.0565825	0.184289	0.127707
Add1	T	610	Q9QYC0	0.0784474	0.25866	0.180213
Add1	T	358	Q9QYC0	0.0317588	0.250754	0.218995
Add1	T	614	Q9QYC0	0.0818143	0.330208	0.248394
Add1	S	12	Q9QYC0	0.108588	0.469948	0.36136
Add1	S	613	Q9QYC0	0.133397	0.522864	0.389468
Add3	S	42	Q05DT0	0.253837	0.313239	0.0594019
Add3	S	649	Q05DT0	0.0176788	0.123916	0.106238
Add3	S	651	Q05DT0	0.0192076	0.128762	0.109554
Add3	S	645	Q05DT0	0.0306643	0.159334	0.12867
Add3	S	402	Q05DT0	0.155906	0.424643	0.268737
Add3	S	641	Q05DT0	0.088285	0.471972	0.383687
Add3	S	423	Q05DT0	0.343031	0.8538	0.510769
Adh2	S	247	P28474	0.0340204	0.11644	0.0824191
Adhfe1	S	450	Q8R0N6	0.0514013	0.250932	0.199531
Adig	S	63	Q8R400	0.0475871	0.427855	0.380268
Adnp	S	679	Q9Z103	0.0321394	0.126422	0.0942824
Adnp	S	681	Q9Z103	0.0293174	0.131996	0.102679
Adrb3	S	250	P25962	0.0438265	0.154063	0.110237
Adrb3	S	247	P25962	0.0268257	0.182815	0.155989
Adrb3	S	383	P25962	0.0432627	0.22365	0.180387
Adrm1	S	405	Q9JKV1	0.0222315	0.0733807	0.0511492
Adrm1	S	211	Q9JKV1	0.0388185	0.2945	0.255681
Adss	S	2	P46664	0.2399	0.611163	0.371263
Adtaa	S	518	P17426	0.0193343	0.159581	0.140247
Adtaa	S	655	P17426	0.055816	0.415476	0.35966
Aebp2	S	21	Q9Z248	0.0399686	0.111402	0.0714333
Aebp2	S	24	Q9Z248	0.0316265	0.135409	0.103782
Aebp2	S	199	Q9Z248	0.0567711	0.230143	0.173372
Aes	S	196	P63002	0.0157063	0.0687172	0.053011
Aes	T	187	P63002	0.0282304	0.102747	0.0745167
AF013969	S	1535	O35243	0.0287129	0.0932572	0.0645443
AF013969	S	1089	O35243	0.0212585	0.0903183	0.0690598
AF013969	S	536	O35243	0.0199201	0.0934669	0.0735469
AF013969	S	1329	O35243	0.0200439	0.0958086	0.0757647
AF013969	S	47	Q3USW6	0.800233	0.883955	0.0837219
AF013969	S	1332	O35243	0.034051	0.200434	0.166384
AF013969	S	236	Q8BHG7	0.525097	0.949424	0.424327
AF013969	S	240	Q8BHG7	0.204272	0.688725	0.484453
AF013969	T	1425	O35243	0.409862	0.915694	0.505832
AF013969	S	323	Q3USW6	0.20563	0.735977	0.530347
Af6	S	216	Q9QZQ1	0.706609	0.56416	-0.14245
Af6	S	1795	Q9QZQ1	0.864372	0.767985	-0.0963874
Af6	S	1107	Q9QZQ1	0.0220453	0.0952136	0.0731683
Af6	S	1275	Q9QZQ1	0.0212417	0.110636	0.0893944
Af6	S	1182	Q9QZQ1	0.0310771	0.122549	0.091472
Af6	S	1499	Q9QZQ1	0.0240231	0.116506	0.0924833
Af6	S	181	Q9QZQ1	0.0354314	0.157153	0.121722
Af6	S	1302	Q9QZQ1	0.0391214	0.170418	0.131297
Af6	S	1510	Q9QZQ1	0.0677232	0.212122	0.144399
Af6	S	557	Q9QZQ1	0.720448	0.883632	0.163184
Af6	S	1173	Q9QZQ1	0.246839	0.465825	0.218987
Af6	S	1172	Q9QZQ1	0.289711	0.570825	0.281114
Af6	S	1201	Q9QZQ1	0.0995292	0.462585	0.363056
Af6	S	1211	Q9QZQ1	0.153369	0.561901	0.408532
Af9	S	430	A2AM29	0.0385807	0.120617	0.0820368
Af9	S	420	A2AM29	0.0328635	0.140635	0.107772
Af9	S	484	A2AM29	0.02435	0.139046	0.114696
Af9	S	413	A2AM29	0.0349439	0.208648	0.173704
Afap1	S	669	Q80YS6	0.0198662	0.0796482	0.059782
Afap1	S	666	Q80YS6	0.0435262	0.111481	0.0679544
Afap1	S	344	Q80YS6	0.0229626	0.0958428	0.0728802
Afap1	S	284	Q80YS6	0.0428253	0.146147	0.103322
Afap1	S	665	Q80YS6	0.0491119	0.158792	0.10968
Afap1	T	342	Q80YS6	0.0208196	0.136116	0.115296
Afap1	S	343	Q80YS6	0.0245874	0.151619	0.127032
Afap1	S	680	Q80YS6	0.101565	0.270432	0.168867
Afap1	S	549	Q80YS6	0.120762	0.370412	0.249651
Afap1	S	283	Q80YS6	0.0348378	0.386008	0.35117
Afap1l2	Y	383	Q5DTU0	0.016775	0.0835915	0.0668165
Afap1l2	S	484	Q5DTU0	0.06605	0.360754	0.294704
Afar	S	40	Q8CG76	0.0974037	0.538544	0.44114
Aff1	S	390	B1AVP1	0.0445816	0.301024	0.256442
Aff4	S	701	Q9ESC8	0.0173341	0.083824	0.06649
Aff4	S	485	Q9ESC8	0.0951219	0.17886	0.0837385
Aff4	S	1040	Q9ESC8	0.0284687	0.115362	0.0868935
Aff4	S	482	Q9ESC8	0.0376102	0.141538	0.103928
Aff4	S	809	Q9ESC8	0.0495808	0.185484	0.135903
Aff4	S	698	Q9ESC8	0.028901	0.177148	0.148247
Aff4	S	544	Q9ESC8	0.125515	0.311333	0.185818
Aff4	S	175	Q9ESC8	0.0431231	0.300185	0.257062
Afr1	S	824	Q8C0C0	0.0351203	0.180029	0.144908
Afth	S	151	Q80WT5	0.0525628	0.107071	0.0545084
Afx	S	230	Q9WVH3	0.153054	0.382793	0.22974
Agap1	S	521	Q8BXK8	0.0314952	0.0948684	0.0633731
Agap3	S	573	Q8VHH5	0.0232426	0.107773	0.0845307
Agfg1	S	181	Q8K2K6	0.0277227	0.087866	0.0601433
Agfg1	S	167	Q8K2K6	0.0338318	0.1231	0.0892686
Agfg1	T	177	Q8K2K6	0.0432296	0.149528	0.106298
Agfg1	S	179	Q8K2K6	0.112211	0.23818	0.125969
Agfg1	S	162	Q8K2K6	0.0834777	0.376537	0.293059
Agfg1	S	362	Q8K2K6	0.109617	0.430632	0.321014
Aggf1	S	308	Q7TN31	0.0338487	0.20329	0.169441
Ago3	S	825	Q8CJF9	0.0284005	0.093405	0.0650045
Agpat9	S	432	Q8C0N2	0.0170376	0.0936207	0.0765831
Agpat9	S	77	Q8C0N2	0.0930949	0.337046	0.243951
Agpat9	S	68	Q8C0N2	0.146253	0.437529	0.291276
Agps	S	78	A2AL50	0.0280928	0.167588	0.139495
Ags3	S	469	Q6IR34	0.119151	0.198836	0.0796854
Ahctf1	S	1931	Q8CJF7	0.0847311	0.238783	0.154052
Ahctf1	S	1080	Q8CJF7	0.0219596	0.190182	0.168222
Ahctf1	S	1930	Q8CJF7	0.102764	0.317478	0.214714
Ahctf1	S	1928	Q8CJF7	0.235328	0.466803	0.231474
Ahctf1	S	1214	Q8CJF7	0.120758	0.404459	0.283701
Ahctf1	S	1507	Q8CJF7	0.164395	0.475195	0.3108
Ahctf1	S	1218	Q8CJF7	0.111225	0.427355	0.316129
Ahctf1	S	1381	Q8CJF7	0.200564	0.58022	0.379656
Ahcyl2	S	109	A0PJF2	0.383715	0.768337	0.384622
Ahdc1	S	1498	Q6PAL7	0.0705138	0.270035	0.199521
Ahnak	T	588	Q6UIL4	0.0251299	0.0991619	0.074032
Ahnak	S	370	Q61484	0.0318796	0.112666	0.0807862
Ahnak	S	628	Q6UIL4	0.0664534	0.149122	0.0826683
Ahnak	T	496	Q8BRB8	0.0249114	0.108042	0.0831305
Ahnak	T	626	Q6UIL4	0.0245024	0.113497	0.0889943
Ahnak	S	94	Q8R2L7	0.0474327	0.14294	0.0955075
Ahnak	S	298	A0JLR7	0.0267853	0.12755	0.100765
Ahnak	S	116	Q8BRB8	0.0483423	0.159334	0.110992
Ahnak	S	32	Q3UYW8	0.0326368	0.145756	0.113119
Ahnak	S	176	Q61484	0.0253059	0.146329	0.121023
Ahnak	S	587	Q6UIL4	0.0457133	0.169177	0.123464
Ahnak	S	525	Q6UIL4	0.0306418	0.159466	0.128824
Ahnak	S	170	A0JLR7	0.0463224	0.18161	0.135288
Ahnak	S	1178	A0PJF4	0.12048	0.256846	0.136366
Ahnak	S	563	Q6UIL4	0.0342757	0.171162	0.136887
Ahnak	S	1180	A0PJF4	0.0808977	0.228012	0.147114
Ahnak	S	30	Q3UYW8	0.0371814	0.190744	0.153563
Ahnak	S	617	Q6UIL4	0.0436949	0.208745	0.16505
Ahnak	S	641	Q6UIL4	0.04605	0.213814	0.167764
Ahnak	S	42	A0JLR7	0.0455571	0.219262	0.173705
Ahnak	S	53	Q61484	0.0906639	0.264797	0.174133
Ahnak	S	546	Q6UIL4	0.0362012	0.213882	0.177681
Ahnak	S	533	Q6UIL4	0.1256	0.306893	0.181293
Ahnak	S	543	Q6UIL4	0.0227526	0.206975	0.184222
Ahnak	S	657	Q6UIL4	0.0452189	0.230877	0.185658
Ahnak	S	576	Q6UIL4	0.110406	0.299608	0.189202
Ahnak	S	1382	A0PJF4	0.0839462	0.290203	0.206256
Ahnak	S	486	Q61484	0.120316	0.336614	0.216298
Ahnak	S	529	Q6UIL4	0.103993	0.321051	0.217058
Ahnak	S	1472	A0PJF4	0.0655548	0.299214	0.233659
Ahnak	S	651	Q6UIL4	0.607774	0.842862	0.235088
Ahnak	S	552	A0JLR7	0.0619002	0.323095	0.261195
Ahnak	S	531	Q6UIL4	0.13918	0.401941	0.26276
Ahnak	S	638	Q6UIL4	0.0935169	0.359071	0.265554
Ahnak	S	557	Q6UIL4	0.106619	0.403581	0.296962
Ahnak	S	36	Q3UYW8	0.099585	0.399307	0.299722
Ahnak	S	540	Q6UIL4	0.0640829	0.365282	0.301199
Ahnak	S	178	Q8BRB8	0.449507	0.753888	0.304381
Ahnak	S	539	Q6UIL4	0.0459517	0.354464	0.308512
Ahnak	S	958	A0PJF4	0.491094	0.804851	0.313756
Ahnak	S	556	Q6UIL4	0.0940651	0.408573	0.314508
Ahnak	S	644	Q6UIL4	0.053885	0.377442	0.323557
Ahnak	S	727	A0PJF4	0.0904095	0.420781	0.330372
Ahnak	T	421	A0PJF4	0.397789	0.762634	0.364845
Ahnak	S	578	Q6UIL4	0.389141	0.778156	0.389015
Ahnak	S	653	Q6UIL4	0.338698	0.740095	0.401396
Ahnak	S	584	Q6UIL4	0.158593	0.58407	0.425476
Ahnak	S	650	Q6UIL4	0.0982342	0.530029	0.431795
Ahnak	S	692	A0JLR7	0.110363	0.560611	0.450249
Ahnak	S	574	Q6UIL4	0.306437	0.757327	0.45089
Ahnak	S	589	A0JLR7	0.400245	0.873736	0.473491
Ahnak	S	42	Q8R2L7	0.317163	0.826392	0.509228
Ahnak	S	969	A0PJF4	0.322895	0.870671	0.547776
Ahnak	S	136	Q8BRB8	0.402009	0.961934	0.559924
Ahnak	S	654	Q6UIL4	0.271862	0.832068	0.560206
Ahnak2	T	290	Q3UUE0	0.133408	0.22318	0.0897728
Ahnak2	S	286	Q3UUE0	0.412062	0.541929	0.129867
Ahnak2	S	652	Q3URZ6	0.201511	0.695785	0.494274
AI196514	S	288	Q3UGV7	0.0711999	0.257424	0.186224
AI196514	S	280	Q3UGV7	0.141565	0.558392	0.416827
AI413782	S	119	Q8BGQ1	0.111568	0.442791	0.331223
AI836376	S	85	Q8C5X2	0.0689038	0.303585	0.234681
Aibp	S	43	Q8K4Z3	0.14791	0.316663	0.168753
Aibp	T	45	Q8K4Z3	0.0588755	0.265853	0.206977
Aif	S	121	Q9Z0X1	0.0556078	0.127568	0.07196
Aif	S	267	Q9Z0X1	0.0869095	0.507736	0.420826
Aigp2	S	364	Q9QZI8	0.0161917	0.105529	0.0893377
Ak1	S	38	Q9R0Y5	0.0202084	0.0820996	0.0618912
Ak2	T	30	Q9WTP6	0.0454581	0.328175	0.282717
Ak3	S	37	Q9WTP7	0.0271234	0.0760822	0.0489588
Ak3	S	224	Q9WTP7	0.0483703	0.18798	0.13961
Akap	S	104	O08715	0.0583539	0.254287	0.195933
Akap	S	55	O08715	0.0266888	0.364243	0.337554
Akap	S	101	O08715	0.0371394	0.376689	0.339549
Akap	S	103	O08715	0.0783013	0.435507	0.357206
Akap10	S	173	O88845	0.9512	0.757495	-0.193705
Akap10	S	278	O88845	0.87275	0.773695	-0.0990549
Akap10	S	281	O88845	0.0379221	0.275921	0.237998
Akap11	S	275	Q6ZQ80	0.018851	0.0754414	0.0565904
Akap11	S	534	Q6ZQ80	0.0187782	0.0943451	0.075567
Akap11	S	533	Q6ZQ80	0.0178658	0.0960646	0.0781988
Akap11	T	457	Q6ZQ80	0.0425099	0.137082	0.0945717
Akap11	T	461	Q6ZQ80	0.0430769	0.147222	0.104145
Akap11	S	460	Q6ZQ80	0.0333039	0.147274	0.11397
Akap11	S	928	Q6ZQ80	0.0480355	0.173365	0.125329
Akap11	T	493	Q6ZQ80	0.0354232	0.181418	0.145995
Akap11	S	528	Q6ZQ80	0.0353505	0.195599	0.160249
Akap12	S	584	Q9WTQ5	0.037676	0.0998552	0.0621792
Akap12	S	1645	Q9WTQ5	0.0223082	0.105838	0.0835295
Akap12	S	350	Q9WTQ5	0.0291642	0.120906	0.0917418
Akap12	S	543	Q9WTQ5	0.0650675	0.159739	0.0946718
Akap12	S	615	Q9WTQ5	0.164364	0.283624	0.119261
Akap12	S	598	Q9WTQ5	0.0300432	0.202313	0.172269
Akap12	S	1351	Q9WTQ5	0.131679	0.31746	0.18578
Akap12	S	683	Q9WTQ5	0.025967	0.215748	0.189781
Akap12	S	684	Q9WTQ5	0.0376315	0.237325	0.199694
Akap12	S	652	Q9WTQ5	0.07267	0.293717	0.221047
Akap12	S	634	Q9WTQ5	0.0486122	0.271979	0.223366
Akap12	S	637	Q9WTQ5	0.0534017	0.280257	0.226855
Akap12	S	631	Q9WTQ5	0.0414583	0.304225	0.262767
Akap12	S	682	Q9WTQ5	0.239811	0.505413	0.265603
Akap12	S	1355	Q9WTQ5	0.0272474	0.294645	0.267398
Akap12	S	489	Q9WTQ5	0.0959701	0.393649	0.297679
Akap12	S	505	Q9WTQ5	0.0543642	0.366248	0.311883
Akap12	S	630	Q9WTQ5	0.0378067	0.354243	0.316436
Akap12	S	1292	Q9WTQ5	0.326337	0.695074	0.368738
Akap12	S	273	Q9WTQ5	0.460741	0.857873	0.397133
Akap12	S	613	Q9WTQ5	0.18726	0.59098	0.40372
Akap12	T	272	Q9WTQ5	0.454626	0.871643	0.417016
Akap12	T	265	Q9WTQ5	0.212868	0.672508	0.45964
Akap12	S	270	Q9WTQ5	0.262861	0.762583	0.499721
Akap12	S	221	Q9WTQ5	0.0563633	0.574729	0.518366
Akap13	S	792	Q924X9	0.0253335	0.0950187	0.0696852
Akap13	S	194	Q3UZK5	0.0307607	0.110757	0.0799963
Akap13	S	191	Q3UZK5	0.0256638	0.10869	0.0830263
Akap13	S	119	Q3UZK5	0.0296384	0.114205	0.0845661
Akap13	S	168	Q3UZK5	0.0189264	0.115867	0.096941
Akap13	S	688	Q924X9	0.0310318	0.143474	0.112442
Akap13	S	694	Q924X9	0.026218	0.146172	0.119954
Akap13	S	797	Q924X9	0.025805	0.168765	0.14296
Akap13	S	795	Q924X9	0.0393461	0.217901	0.178555
Akap13	S	138	Q3UZK5	0.0786318	0.262973	0.184341
Akap13	S	641	Q924X9	0.551253	0.778706	0.227454
Akap2	S	692	A2API8	0.0199462	0.0679592	0.048013
Akap2	S	85	A2API8	0.0283765	0.200787	0.17241
Akap2	S	68	A2API8	0.06618	0.349734	0.283554
Akap2	S	36	A2API8	0.102064	0.412901	0.310837
Akap2	S	161	A2API8	0.162126	0.479507	0.31738
Akap2	S	72	A2API8	0.156339	0.557261	0.400922
Akap2	S	781	A2API8	0.189255	0.632844	0.443589
Akap2	S	159	A2API8	0.177231	0.633033	0.455802
Akap2	S	809	A2API8	0.273797	0.776489	0.502692
Akap8	S	336	Q9DBR0	0.0189942	0.0738899	0.0548956
Akap8	S	453	Q9DBR0	0.0195025	0.0911222	0.0716197
Akap8	S	325	Q9DBR0	0.021454	0.11732	0.0958665
Akap8	S	320	Q9DBR0	0.0284333	0.126156	0.097723
Akap8l	S	250	Q3TLG2	0.0419975	0.098903	0.0569055
Akap8l	S	293	Q3TLG2	0.0285538	0.144513	0.11596
Akap9	S	3723	Q70FJ1	0.122023	0.282499	0.160476
Akap9	S	3694	Q70FJ1	0.142363	0.529399	0.387037
Akap9	S	1493	Q70FJ1	0.233198	0.701843	0.468645
Akr1b1	S	3	P45376	0.026253	0.163604	0.137351
Akt1	S	129	Q8BS26	0.0377855	0.138467	0.100681
Akt1	S	122	Q8BS26	0.0276536	0.167218	0.139565
Akt1	S	126	Q8BS26	0.0556865	0.217736	0.16205
Akt1	S	124	Q8BS26	0.0593093	0.227829	0.16852
Akt1	S	200	A4FUQ9	0.57707	0.782277	0.205207
Akt1	S	196	A4FUQ9	0.4834	0.803498	0.320098
Akt1s1	T	247	Q9D1F4	0.958164	0.768086	-0.190078	Akt
Akt1s1	S	88	Q9D1F4	0.0252309	0.0757259	0.050495
Akt1s1	S	213	Q9D1F4	0.0414759	0.102003	0.0605274
Akt1s1	S	212	Q9D1F4	0.0232503	0.105017	0.081767
Akt1s1	S	92	Q9D1F4	0.0572419	0.166616	0.109374
Akt1s1	S	184	Q9D1F4	0.33208	0.475202	0.143122
Akt1s1	S	203	Q9D1F4	0.0726702	0.336967	0.264297
Akt1s1	T	199	Q9D1F4	0.0531183	0.394844	0.341725
Akt1s1	S	204	Q9D1F4	0.0759767	0.445223	0.369246
Akt2	S	458	Q60823	0.906379	0.760642	-0.145738
Akt2	S	474	Q60823	0.844996	0.763357	-0.081639
Akt2	S	476	Q60823	0.740395	0.764717	0.0243215
Akt2	S	478	Q60823	0.74186	0.772075	0.0302151
Akt2	S	447	Q60823	0.725261	0.761374	0.0361133
Akt2	S	126	Q60823	0.0288106	0.113391	0.08458
Akt2	T	309	Q60823	0.622594	0.789221	0.166627
Akt2	T	451	Q60823	0.507427	0.812309	0.304882
Akt2	S	34	Q60823	0.0866479	0.467355	0.380707
Akt3	S	472	Q9WUA6	0.583608	0.785758	0.20215
Akt3	S	476	Q9WUA6	0.501659	0.786421	0.284762
Aktip	S	30	Q64362	0.029889	0.267627	0.237738
AL592169.1-001	S	262	A2A5V4	0.0329034	0.151123	0.11822
Alad	S	215	P10518	0.0171262	0.0894526	0.0723264
Aldh1l2	T	213	Q8K009	0.0303953	0.149443	0.119048
Aldh4a1	S	43	Q8CHT0	0.0184283	0.106279	0.0878502
Aldh5a1	S	403	Q8BWF0	0.041715	0.231458	0.189743
Aldoart2	S	36	A6ZI47	0.018339	0.0641132	0.0457742
Aldoart2	S	39	A6ZI47	0.0184219	0.10183	0.0834083
Aldoart2	S	46	A6ZI47	0.0385799	0.153878	0.115298
Alf1	S	386	Q61286	0.0397612	0.160904	0.121143
Alf1	S	583	Q61286	0.381745	0.657979	0.276234
Alf1	S	79	Q61286	0.103065	0.409242	0.306177
Alg2	S	256	Q9DBE8	0.0759357	0.165431	0.0894954
Alg4	S	1490	Q6NS46	0.0307053	0.164382	0.133677
Alg4	S	1468	Q6NS46	0.315623	0.46147	0.145847
Alg4	S	1470	Q6NS46	0.0572408	0.249253	0.192012
Alms1	S	2645	Q8K4E0	0.0340964	0.144856	0.110759
Alms1	S	74	Q8K4E0	0.0249171	0.170041	0.145124
Alms1	S	73	Q8K4E0	0.0400329	0.231713	0.19168
Als2	S	460	Q920R0	0.0276197	0.0859138	0.0582941
Als2	S	486	Q920R0	0.0345295	0.139158	0.104629
Als2	S	477	Q920R0	0.0272976	0.283496	0.256199
Als2cl	S	636	Q60I26	0.0370167	0.141426	0.104409
Als2cr13	S	190	Q3U3E2	0.0348066	0.138449	0.103642
Als2cr13	S	10	Q3U3E2	0.0421948	0.150207	0.108012
Amotl1	S	804	Q9D4H4	0.026785	0.0819508	0.0551658
Amotl1	S	840	Q9D4H4	0.0231115	0.103432	0.0803209
Amotl1	S	731	Q9D4H4	0.0253808	0.111795	0.0864142
Amotl1	S	253	Q9D4H4	0.0340219	0.132908	0.0988866
Amotl1	S	735	Q9D4H4	0.154967	0.26471	0.109743
Amotl1	S	820	Q9D4H4	0.0446463	0.169715	0.125069
Amotl1	S	816	Q9D4H4	0.0524161	0.217135	0.164719
Amotl1	T	913	Q9D4H4	0.552182	0.79014	0.237958
Amotl1	T	814	Q9D4H4	0.0568647	0.365975	0.309111
Amotl1	S	918	Q9D4H4	0.174233	0.533871	0.359638
Amotl1	S	807	Q9D4H4	0.0380065	0.452389	0.414382
Amotl1	S	916	Q9D4H4	0.355082	0.774141	0.419058
Amotl1	S	912	Q9D4H4	0.138834	0.682476	0.543643
Amotl2	S	217	B8JK87	0.0223952	0.0849208	0.0625256
Amotl2	S	632	B8JK87	0.0325577	0.183047	0.150489
Amotl2	S	636	B8JK87	0.0383692	0.298839	0.26047
Amotl2	S	785	B8JK87	0.0519216	0.438792	0.38687
Ampd2	S	135	A2AE27	0.109212	0.312937	0.203725
Ampd2	S	113	A2AE27	0.0628624	0.476211	0.413349
Amphl	S	296	O08539	0.0191759	0.0904664	0.0712905
Amphl	S	298	O08539	0.0260133	0.0993212	0.0733079
Amphl	S	324	O08539	0.021305	0.0954238	0.0741187
Amphl	S	334	O08539	0.0314109	0.236989	0.205578
Amphl	S	304	O08539	0.0439662	0.408906	0.36494
Amshlp	S	242	Q76N33	0.0355215	0.119925	0.0844036
Anapc1	S	1347	B7ZNX2	0.0531105	0.149075	0.0959644
Anapc1	S	355	B7ZNX2	0.0371496	0.202312	0.165163
Anapc1	S	333	B7ZNX2	0.0472909	0.261718	0.214427
Anapc1	S	377	B7ZNX2	0.0491271	0.266186	0.217059
Anapc1	S	343	B7ZNX2	0.0815848	0.341282	0.259697
Anapc1	T	530	B7ZNX2	0.0524877	0.377994	0.325506
Anapc2	S	549	Q8BZQ7	0.0489623	0.271098	0.222136
Anapc4	S	779	Q91W96	0.0266428	0.088299	0.0616561
Anapc4	T	781	Q91W96	0.0188674	0.12243	0.103562
Anapc4	S	777	Q91W96	0.0243378	0.148072	0.123734
Anapc8	S	578	Q8BGZ4	0.0284832	0.12404	0.0955567
Anapc8	T	596	Q8BGZ4	0.0446572	0.183081	0.138424
Anapc8	T	582	Q8BGZ4	0.0700452	0.231548	0.161503
Anapc8	T	562	Q8BGZ4	0.181404	0.360133	0.178729
Anapc8	S	588	Q8BGZ4	0.0405073	0.267169	0.226661
Anc1	S	150	P48962	0.0232019	0.150278	0.127076
Anc1	S	42	P48962	0.0677799	0.275121	0.207341
Anc1	S	149	P48962	0.0299329	0.262532	0.232599
And34	S	312	Q9QZK2	0.0567853	0.105444	0.0486587
And34	S	333	Q9QZK2	0.0357204	0.182961	0.14724
And34	S	378	Q9QZK2	0.0378117	0.378132	0.34032
And34	S	365	Q9QZK2	0.0880594	0.443755	0.355695
Ania6a	S	358	Q52KE7	0.0165565	0.0810559	0.0644994
Ania6a	S	380	Q52KE7	0.0206829	0.136752	0.116069
Ania6a	S	361	Q52KE7	0.0398654	0.16055	0.120685
Ania6a	S	378	Q52KE7	0.0212436	0.145248	0.124004
Ania6a	S	341	Q52KE7	0.171026	0.405612	0.234586
Ania6a	S	348	Q52KE7	0.0888151	0.336679	0.247864
Ania6a	S	344	Q52KE7	0.0990134	0.408224	0.30921
Ania6b	S	366	Q9JJA7	0.0169588	0.0992241	0.0822654
Ania6b	S	345	Q9JJA7	0.0230788	0.139129	0.11605
Ankib1	S	886	Q6ZPS6	0.192405	0.300513	0.108108
Ankib1	S	738	Q6ZPS6	0.0319082	0.145955	0.114047
Ankle2	S	920	Q6P1H6	0.033668	0.257275	0.223607
Ankle2	S	820	Q6P1H6	0.339074	0.780542	0.441468
Ankrd12	S	317	Q3UYP1	0.0206145	0.0981655	0.077551
Ankrd12	S	334	Q3UYP1	0.0435624	0.142274	0.098712
Ankrd12	S	126	Q3U569	0.0968852	0.330888	0.234003
Ankrd17	S	1692	Q99NH0	0.0273656	0.10559	0.0782241
Ankrd17	S	2063	Q99NH0	0.0196818	0.0988135	0.0791317
Ankrd17	S	2055	Q99NH0	0.0255167	0.10552	0.0800033
Ankrd17	S	1696	Q99NH0	0.0275909	0.127186	0.0995953
Ankrd17	S	1631	Q99NH0	0.0193473	0.119954	0.100607
Ankrd17	S	1705	Q99NH0	0.052834	0.18723	0.134396
Ankrd17	S	2043	Q99NH0	0.0395479	0.183078	0.14353
Ankrd17	S	2041	Q99NH0	0.0957334	0.276588	0.180855
Ankrd17	S	2038	Q99NH0	0.0897612	0.299304	0.209542
Ankrd17	S	2401	Q99NH0	0.243146	0.461124	0.217978
Ankrd17	S	2040	Q99NH0	0.0804508	0.308883	0.228432
Ankrd25	S	173	Q8BX02	0.0273788	0.126274	0.0988952
Ankrd25	S	83	Q8BX02	0.0183499	0.126434	0.108084
Ankrd25	S	177	Q8BX02	0.0429795	0.175338	0.132358
Ankrd25	T	178	Q8BX02	0.0438966	0.232785	0.188889
Ankrd25	S	174	Q8BX02	0.0325907	0.22631	0.19372
Ankrd44	S	983	B2RXR6	0.0944221	0.418222	0.3238
Ankrd50	S	223	A6H6J9	0.0342634	0.13737	0.103106
Ankrd50	S	356	A6H6J9	0.0301174	0.136363	0.106246
Ankrd50	S	151	A6H6J9	0.0431117	0.161224	0.118112
Ankrd50	S	178	A6H6J9	0.0223705	0.148368	0.125998
Ankrd50	S	207	A6H6J9	0.0298712	0.233966	0.204095
Ankrd50	S	177	A6H6J9	0.100311	0.309808	0.209497
Ankrd55	S	474	Q8BLD6	0.0464203	0.131616	0.0851956
Ankrd57	S	82	Q8C0J6	0.030392	0.196837	0.166445
Ankrd57	S	205	Q8C0J6	0.143623	0.412004	0.268381
Ankrd58	S	282	Q8BY98	0.0526611	0.344661	0.292
Anks1	S	668	P59672	0.0197867	0.0716866	0.0518998
Anks1	S	682	P59672	0.0264171	0.108734	0.0823165
Anks1	S	1123	P59672	0.0200233	0.10798	0.0879566
Anks1	S	903	P59672	0.346691	0.457707	0.111016
Anks1	S	677	P59672	0.0179567	0.175043	0.157086
Anks1	S	679	P59672	0.0262617	0.188677	0.162415
Anks1	S	663	P59672	0.0379716	0.233285	0.195314
Anks1	S	640	P59672	0.037742	0.239188	0.201446
Anks1	S	659	P59672	0.0501304	0.262879	0.212749
Anks1	S	665	P59672	0.057694	0.296508	0.238814
Anks1	S	642	P59672	0.0294045	0.269839	0.240435
Anks1	S	644	P59672	0.0312734	0.321947	0.290674
Anks1	S	636	P59672	0.0804609	0.402296	0.321835
Anks1	S	461	P59672	0.469312	0.884396	0.415084
Anln	S	637	Q8K298	0.109173	0.188677	0.0795047
Ano8	S	637	Q6PB70	0.250682	0.577709	0.327028
Ano8	S	628	Q6PB70	0.187498	0.658817	0.471319
Anp32	T	15	O35381	0.0632583	0.261034	0.197775
Anp32b	T	265	Q9EST5	0.0300398	0.339673	0.309633
Anp32b	T	15	Q9EST5	0.0717701	0.487234	0.415464
Ant2	S	42	P51881	0.064291	0.239288	0.174997
Anx1	S	37	P10107	0.0874611	0.440248	0.352787
Anx2	S	2	P07356	0.0240282	0.165586	0.141558
Anx2	S	12	P07356	0.0293335	0.180115	0.150782
Anxa4	S	12	Q7TMN7	0.0260054	0.19839	0.172385
Anxa6	S	151	Q3V2Z4	0.0297238	0.0903231	0.0605994
Anxa6	S	494	Q3V2Z4	0.0223995	0.121789	0.0993898
Anxa6	S	310	Q3V2Z4	0.0366838	0.156211	0.119527
Aof2	S	138	Q6ZQ88	0.0279936	0.0872005	0.0592069
Aof2	S	132	Q6ZQ88	0.0175505	0.0816539	0.0641034
Aof2	S	167	Q6ZQ88	0.0346103	0.175925	0.141315
Ap1ar	T	13	Q99LV9	0.972846	0.747449	-0.225397
Ap1gbp1	T	1092	Q5SV85	0.96676	0.764196	-0.202564
Ap1gbp1	S	1067	Q5SV85	0.219219	0.317959	0.0987401
Ap1gbp1	S	804	Q5SV85	0.0317296	0.161731	0.130001
Ap1gbp1	S	974	Q5SV85	0.0494545	0.238362	0.188907
Ap1gbp1	S	998	Q5SV85	0.0812871	0.290853	0.209566
Ap1m1	T	154	P35585	0.0538839	0.112019	0.0581348
Ap1m1	T	152	P35585	0.0253217	0.178174	0.152852
Ap2	S	13	P04117	0.0180975	0.0864156	0.0683181
Ap2	S	102	P04117	0.0206464	0.0913987	0.0707523
Ap2m1	T	156	P84091	0.0212875	0.107731	0.0864435
Ap3b1	S	678	Q9Z1T1	0.0181463	0.112547	0.0944011
Ap3b1	S	276	Q9Z1T1	0.0181044	0.136892	0.118788
Ap3b1	S	680	Q9Z1T1	0.0266196	0.217361	0.190741
Ap3d	S	784	O54774	0.0230171	0.0811387	0.0581215
Ap3d	T	758	O54774	0.0352953	0.161347	0.126051
Ap3d	S	760	O54774	0.0540117	0.193153	0.139141
Ap3d	S	632	O54774	0.0248487	0.167748	0.142899
Ap3d	S	636	O54774	0.0307551	0.209887	0.179132
Ap3d	S	634	O54774	0.0960932	0.492303	0.39621
Ap3d	S	825	O54774	0.246646	0.664527	0.417881
Ap3d	S	755	O54774	0.200091	0.688066	0.487975
Ap3d	S	754	O54774	0.143757	0.745679	0.601922
Ap4e1	S	851	Q80V94	0.434149	0.766785	0.332636
Apacd	S	223	Q9CQ79	0.125091	0.372936	0.247845
Apacd	S	221	Q9CQ79	0.167794	0.464274	0.29648
Apba1	S	246	B2RUJ5	0.0243617	0.09803	0.0736683
Apba1	S	289	B2RUJ5	0.0789102	0.20375	0.124839
Apba1	S	84	B2RUJ5	0.0546917	0.186772	0.13208
Apba1	T	309	B2RUJ5	0.0601293	0.196342	0.136212
Apba1	S	573	B2RUJ5	0.0673313	0.234914	0.167582
Apba1	S	250	B2RUJ5	0.068464	0.299474	0.23101
Apba1	S	87	B2RUJ5	0.0305513	0.28242	0.251869
Apbb1ip	S	507	Q8R5A3	0.035865	0.110158	0.0742932
Apbb1ip	S	537	Q8R5A3	0.128055	0.276679	0.148624
Apbb1ip	S	532	Q8R5A3	0.456458	0.707506	0.251049
Apbb2	S	341	Q9DBR4	0.417482	0.666886	0.249404
Apbb2	S	334	Q9DBR4	0.0670141	0.438444	0.37143
Apbb2	S	409	Q9DBR4	0.111491	0.590026	0.478535
Apc	S	2125	Q61315	0.0198776	0.097756	0.0778784
Apc	S	2713	Q61315	0.0205394	0.100667	0.0801273
Apc	S	2449	Q61315	0.0249164	0.10682	0.0819034
Apc	S	2837	Q61315	0.0302402	0.118166	0.0879259
Apc	T	1437	Q61315	0.0320473	0.128584	0.0965364
Apc	S	1036	Q61315	0.0291225	0.133647	0.104525
Apc	S	2283	Q61315	0.0467495	0.158111	0.111361
Apc	S	1098	Q61315	0.0352035	0.146766	0.111563
Apc	S	2726	Q61315	0.642259	0.758683	0.116424
Apc	S	1840	B2RUG9	0.022378	0.157358	0.13498
Apc	S	746	Q61315	0.0313098	0.176439	0.145129
Apc	S	288	Q61315	0.0407175	0.207519	0.166801
Apc	S	1359	Q61315	0.0264492	0.197526	0.171076
Apc	S	291	Q61315	0.0362636	0.216743	0.180479
Apc	S	742	Q61315	0.0365193	0.241231	0.204712
Apc	S	2473	Q61315	0.029897	0.234702	0.204805
Apc	S	2021	Q61315	0.0462961	0.286338	0.240042
Apc	S	1557	Q61315	0.040312	0.305828	0.265516
Apc	S	985	Q61315	0.0415783	0.36455	0.322971
Apc	S	983	Q61315	0.0518089	0.470647	0.418838
Apc	S	1040	Q61315	0.0527337	0.517249	0.464515
Apc	S	2374	Q61315	0.213486	0.707787	0.494301
Ape	S	18	P28352	0.0329855	0.102119	0.069133
Ape	T	22	P28352	0.056857	0.157037	0.10018
Apeg1	S	2114	Q62407	0.132282	0.686926	0.554644
Apeh	S	187	Q8R146	0.0474129	0.275397	0.227984
Apg16l	S	287	Q8C0J2	0.0692922	0.290036	0.220744
Apg2	T	540	Q61316	0.0941199	0.336785	0.242665
Api5	S	464	Q3UYQ4	0.0235514	0.141759	0.118208
Api5	S	457	Q3UYQ4	0.253401	0.736446	0.483045
Apip	S	60	Q9WVQ5	0.0268536	0.147754	0.1209
Aplf	S	149	Q9D842	0.0258133	0.110951	0.0851375
Aplf	S	330	Q9D842	0.0349479	0.131185	0.0962375
Aplf	S	131	Q9D842	0.0292325	0.173217	0.143985
Apob48r	S	398	Q8VBT6	0.0906285	0.231449	0.14082
Apob48r	S	484	Q8VBT6	0.0596959	0.346612	0.286917
Apool	S	219	Q78IK4	0.0288408	0.0836616	0.0548208
Apool	S	210	Q78IK4	0.0334686	0.0894553	0.0559867
Apool	S	204	Q78IK4	0.0489463	0.165103	0.116157
Appl1	S	401	Q8K3H0	0.0447052	0.293038	0.248333
Appl2	S	420	Q8K3G9	0.0224358	0.116082	0.0936463
Aprf	Y	705	P42227	0.0767826	0.277861	0.201078
Aprf	T	714	P42227	0.47715	0.783846	0.306696
Aprf	S	727	P42227	0.122086	0.528677	0.406592
Aprin	S	1257	Q4VA53	0.0270926	0.0995616	0.072469
Aprin	S	1166	Q4VA53	0.0236988	0.107404	0.0837057
Aprin	S	1281	Q4VA53	0.0370981	0.124366	0.0872678
Aprin	S	1356	Q4VA53	0.0265255	0.114056	0.0875305
Aprin	S	1381	Q4VA53	0.0345772	0.123503	0.0889254
Aprin	S	1162	Q4VA53	0.0805283	0.297711	0.217183
Aprin	S	1255	Q4VA53	0.0646332	0.300516	0.235883
Aprin	S	1182	Q4VA53	0.064743	0.316809	0.252066
Aprin	S	1176	Q4VA53	0.176948	0.451061	0.274113
Aprin	S	1177	Q4VA53	0.0999536	0.396284	0.29633
Aps	S	106	Q9JID9	0.0188804	0.0859495	0.0670691
Aps	S	145	Q9JID9	0.0238015	0.180507	0.156706
Aps	S	146	Q9JID9	0.0365612	0.220153	0.183592
Aps	S	130	Q9JID9	0.0379258	0.26249	0.224564
Aps	S	325	Q9JID9	0.0949535	0.519622	0.424669
Aqp1	S	262	Q02013	0.0633957	0.34213	0.278734
Ara160	S	334	B9EKI3	0.0306036	0.104772	0.0741684
Ara160	S	340	B9EKI3	0.0265303	0.141066	0.114535
Ara160	S	926	B9EKI3	0.0248114	0.150906	0.126095
Ara160	S	336	B9EKI3	0.0313824	0.323022	0.291639
Ara160	T	927	B9EKI3	0.0807314	0.432439	0.351707
Ara160	S	112	B9EKI3	0.273365	0.77241	0.499045
Ara54	S	349	Q9JI90	0.0241833	0.129599	0.105415
Ara55	S	68	Q62219	0.163268	0.307922	0.144654
Ara55	S	186	Q62219	0.1255	0.429371	0.303871
Ara55	S	194	Q62219	0.121542	0.432763	0.31122
Araf	S	157	P04627	0.0333947	0.0916833	0.0582886
Araf	S	255	P04627	0.131214	0.47911	0.347897
Araf	T	181	P04627	0.492147	0.852482	0.360335
Araf	S	186	P04627	0.457911	0.84222	0.384309
Araf	S	257	P04627	0.349315	0.783993	0.434678
Araf	S	162	P04627	0.274195	0.752394	0.478199
Arbp	S	307	P14869	0.0182917	0.0674523	0.0491606
Arbp	S	304	P14869	0.0606067	0.150196	0.0895889
Ard1	S	209	Q9QY36	0.0179328	0.114762	0.0968294
Ard1	S	205	Q9QY36	0.0413518	0.284471	0.243119
Arf1	S	147	P84078	0.0175519	0.0944085	0.0768566
Arf1gap	S	246	Q9EPJ9	0.58257	0.799347	0.216777
Arf1gap	S	342	Q9EPJ9	0.372127	0.790971	0.418843
Arf4	S	147	P61750	0.0254831	0.111595	0.0861115
Arfgap2	S	145	Q99K28	0.0627391	0.275367	0.212627
Arfgap2	S	143	Q99K28	0.0795744	0.304696	0.225122
Arfgap2	S	333	Q99K28	0.411136	0.818234	0.407097
Arfgap2	S	431	Q99K28	0.183864	0.665961	0.482097
Arfgap3	S	331	Q9D8S3	0.0805126	0.216746	0.136234
Arfgap3	S	458	Q9D8S3	0.74457	0.88819	0.14362
Arfgap3	S	143	Q9D8S3	0.074025	0.26629	0.192265
Arfgap3	S	374	Q9D8S3	0.23118	0.511391	0.280211
Arfgap3	S	241	Q9D8S3	0.234174	0.711154	0.47698
Arfgef2	S	227	A2A5R2	0.0210867	0.0711208	0.0500341
Arfgef2	S	1518	A2A5R2	0.0296365	0.110164	0.0805271
Arfgef2	S	1520	A2A5R2	0.026627	0.120633	0.0940063
Arfgef2	S	355	A2A5R2	0.0221313	0.135363	0.113232
Arfgef2	S	264	A2A5R2	0.0357042	0.168845	0.13314
Arfgef2	T	224	A2A5R2	0.0466936	0.179851	0.133157
Arfgef2	S	276	A2A5R2	0.0203973	0.159265	0.138868
Arfgef2	S	1541	A2A5R2	0.0537494	0.194669	0.14092
Arfgef2	S	1532	A2A5R2	0.0322726	0.199884	0.167611
Arfgef2	S	1535	A2A5R2	0.0268865	0.195237	0.16835
Arfgef2	S	356	A2A5R2	0.0278431	0.198139	0.170296
Arfgef2	S	624	A2A5R2	0.134728	0.310415	0.175687
Arfgef2	S	621	A2A5R2	0.0311304	0.223056	0.191925
Arfgef2	T	623	A2A5R2	0.0334373	0.230401	0.196963
Arfgef2	S	1521	A2A5R2	0.0345268	0.24911	0.214584
Arfgef2	T	244	A2A5R2	0.0985904	0.371709	0.273119
Arfgef2	S	218	A2A5R2	0.103369	0.442629	0.33926
Arfip1	S	36	A2RSX9	0.178687	0.373689	0.195001
Arfip1	S	39	A2RSX9	0.0867704	0.412159	0.325389
Arfip2	S	72	Q8K221	0.315155	0.805134	0.489979
Arglu1	S	74	Q3UL36	0.0164213	0.116119	0.0996978
Arglu1	S	75	Q3UL36	0.118523	0.228334	0.109811
Arglu1	S	58	Q3UL36	0.0351505	0.20432	0.16917
Arglu1	S	56	Q3UL36	0.0594656	0.322929	0.263464
Arglu1	S	60	Q3UL36	0.136446	0.512128	0.375683
Arhgap1	S	91	Q8BQW4	0.0370643	0.216423	0.179359
Arhgap1	S	263	Q8BQW4	0.0387738	0.299878	0.261104
Arhgap1	S	87	Q8BQW4	0.0545791	0.318437	0.263858
Arhgap12	S	238	Q8C0D4	0.0304888	0.104015	0.0735265
Arhgap12	S	199	Q8C0D4	0.0207971	0.0972719	0.0764749
Arhgap12	S	213	Q8C0D4	0.020799	0.10334	0.0825409
Arhgap12	S	211	Q8C0D4	0.0272883	0.174014	0.146725
Arhgap12	T	229	Q8C0D4	0.0388012	0.191536	0.152735
Arhgap12	S	163	Q8C0D4	0.183085	0.492803	0.309718
Arhgap14	S	858	Q812A2	0.544678	0.789762	0.245085
Arhgap14	S	837	Q812A2	0.474238	0.811512	0.337274
Arhgap17	T	740	Q3UIA2	0.0426627	0.116732	0.0740694
Arhgap17	T	736	Q3UIA2	0.0726526	0.192978	0.120326
Arhgap17	S	575	Q3UIA2	0.0469137	0.370274	0.32336
Arhgap20	S	46	Q6IFT4	0.0381497	0.172956	0.134806
Arhgap21	S	41	B2RWX1	0.0318865	0.120193	0.088306
Arhgap21	S	1511	B2RWX1	0.122563	0.226356	0.103794
Arhgap21	S	884	B2RWX1	0.0483862	0.18287	0.134484
Arhgap21	S	481	B2RWX1	0.0420424	0.19364	0.151597
Arhgap21	S	860	B2RWX1	0.0306059	0.183074	0.152468
Arhgap21	S	463	B2RWX1	0.0655912	0.238004	0.172413
Arhgap21	S	1857	B2RWX1	0.0417338	0.215778	0.174044
Arhgap21	S	1435	B2RWX1	0.0296973	0.2069	0.177202
Arhgap21	S	1436	B2RWX1	0.0413421	0.287084	0.245742
Arhgap21	S	447	B2RWX1	0.0561636	0.314477	0.258313
Arhgap21	S	1118	B2RWX1	0.0389809	0.383736	0.344756
Arhgap21	S	1665	B2RWX1	0.0446243	0.410978	0.366353
Arhgap21	S	927	B2RWX1	0.263537	0.798848	0.53531
Arhgap23	S	356	B1AQY2	0.0583381	0.106931	0.0485934
Arhgap23	S	624	B1AQY2	0.0516306	0.122747	0.0711164
Arhgap23	S	599	B1AQY2	0.0352	0.185897	0.150697
Arhgap23	S	339	B1AQY2	0.0449647	0.223957	0.178992
Arhgap23	S	426	B1AQY2	0.107554	0.310093	0.202539
Arhgap23	S	678	B1AQY2	0.0276306	0.25808	0.230449
Arhgap23	T	1190	B1AQY2	0.0383313	0.297625	0.259293
Arhgap23	S	1188	B1AQY2	0.0426452	0.37882	0.336175
Arhgap24	S	412	Q8C4V1	0.0237295	0.111795	0.0880656
Arhgap24	S	414	Q8C4V1	0.0325261	0.184538	0.152012
Arhgap24	S	397	Q8C4V1	0.10502	0.273628	0.168608
Arhgap24	S	390	Q8C4V1	0.0752167	0.255973	0.180756
Arhgap24	S	380	Q8C4V1	0.0830607	0.306367	0.223307
Arhgap24	S	401	Q8C4V1	0.0871984	0.335342	0.248144
Arhgap24	S	374	Q8C4V1	0.202895	0.550024	0.34713
Arhgap24	S	405	Q8C4V1	0.0752155	0.488188	0.412972
Arhgap24	S	624	Q8C4V1	0.388487	0.917067	0.528581
Arhgap26	S	41	Q8BIY6	0.0258412	0.0863461	0.0605049
Arhgap26	T	45	Q8BIY6	0.0296242	0.105158	0.0755339
Arhgap26	S	48	Q8BIY6	0.0190755	0.101572	0.0824967
Arhgap29	S	937	Q8CGF1	0.0323011	0.0977521	0.065451
Arhgap29	S	179	Q8CGF1	0.0221946	0.112111	0.0899161
Arhgap29	S	561	Q8CGF1	0.0253239	0.121992	0.0966685
Arhgap29	S	176	Q8CGF1	0.020769	0.123335	0.102566
Arhgap29	S	171	Q8CGF1	0.0177694	0.133248	0.115479
Arhgap29	S	554	Q8CGF1	0.0328849	0.149562	0.116677
Arhgap29	S	944	Q8CGF1	0.021938	0.182881	0.160943
Arhgap29	S	521	Q8CGF1	0.0319511	0.245769	0.213818
Arhgap29	S	1149	Q8CGF1	0.608936	0.905035	0.296099
Arhgap29	S	1000	Q8CGF1	0.192316	0.619199	0.426883
Arhgap29	S	920	Q8CGF1	0.10938	0.586297	0.476918
Arhgap31	S	1163	A6X8Z5	0.0666855	0.34473	0.278044
Arhgap32	S	952	Q811P8	0.017569	0.0808396	0.0632706
Arhgap32	S	706	Q811P8	0.0299368	0.215929	0.185992
Arhgap32	S	709	Q811P8	0.09368	0.296023	0.202343
Arhgap39	S	282	P59281	0.115301	0.278644	0.163344
Arhgap5	S	1219	B9EKC3	0.061181	0.136401	0.0752197
Arhgap5	S	1177	B9EKC3	0.253297	0.512411	0.259114
Arhgap5	S	1203	B9EKC3	0.473427	0.816196	0.342769
Arhgap5	S	1196	B9EKC3	0.135526	0.480528	0.345002
Arhgap5	S	765	B9EKC3	0.236672	0.660711	0.424039
Arhgap5	S	1125	B9EKC3	0.326954	0.763795	0.436841
Arhgap5	S	968	B9EKC3	0.185088	0.647686	0.462598
Arhgap5	S	590	B9EKC3	0.275585	0.759595	0.48401
Arhgap5	S	1174	B9EKC3	0.0623163	0.598748	0.536431
Arhgap7	S	161	Q9R0Z9	0.917312	0.763005	-0.154307
Arhgap7	S	406	Q9R0Z9	0.60918	0.554894	-0.054286
Arhgap7	S	510	Q9R0Z9	0.0816807	0.156104	0.0744234
Arhgap7	S	555	Q9R0Z9	0.0247199	0.10309	0.0783696
Arhgap7	S	159	Q9R0Z9	0.0212677	0.10694	0.0856721
Arhgap7	S	550	Q9R0Z9	0.336553	0.458284	0.121732
Arhgap7	S	140	Q9R0Z9	0.0234603	0.182489	0.159028
Arhgap7	S	414	Q9R0Z9	0.118279	0.365085	0.246806
Arhgap7	S	86	Q9R0Z9	0.1306	0.38583	0.25523
Arhgap7	S	129	Q9R0Z9	0.150799	0.467394	0.316595
Arhgap7	S	860	Q9R0Z9	0.0401033	0.384376	0.344273
Arhgap7	S	89	Q9R0Z9	0.123202	0.480821	0.357619
Arhgap7	S	432	Q9R0Z9	0.0591134	0.477938	0.418825
Arhgap7	S	433	Q9R0Z9	0.198022	0.653731	0.455709
Arhgap7	S	818	Q9R0Z9	0.0656063	0.539514	0.473908
Arhgdia	S	101	Q99PT1	0.0255586	0.143329	0.117771
Arhgdia	S	34	Q99PT1	0.0408727	0.166929	0.126057
Arhgdia	S	24	Q99PT1	0.0309769	0.199582	0.168605
Arhgef10	S	1259	Q8C033	0.0688109	0.129975	0.0611638
Arhgef10	S	1291	Q8C033	0.0426729	0.128415	0.0857424
Arhgef10	S	1262	Q8C033	0.0330986	0.126751	0.0936524
Arhgef10	S	1271	Q8C033	0.0229127	0.124256	0.101343
Arhgef10	S	34	Q8C033	0.017918	0.122126	0.104208
Arhgef10	S	349	Q8C033	0.0338211	0.190977	0.157156
Arhgef10	S	1207	Q8C033	0.0322941	0.250018	0.217724
Arhgef10	S	355	Q8C033	0.0850274	0.474012	0.388984
Arhgef10	S	1210	Q8C033	0.114667	0.512521	0.397854
Arhgef11	T	669	Q3U048	0.0225645	0.0721178	0.0495534
Arhgef11	T	673	Q3U048	0.0326924	0.100939	0.0682465
Arhgef11	T	1463	Q3U048	0.0301399	0.129402	0.0992617
Arhgef11	S	255	Q3U048	0.0264529	0.128605	0.102152
Arhgef11	S	634	Q3U048	0.0224527	0.125938	0.103486
Arhgef11	S	1459	Q3U048	0.0237752	0.128218	0.104443
Arhgef11	S	664	Q3U048	0.0226087	0.17679	0.154182
Arhgef11	S	251	Q3U048	0.0380146	0.219378	0.181364
Arhgef11	S	636	Q3U048	0.0559044	0.345059	0.289155
Arhgef11	S	271	Q3U048	0.04033	0.416817	0.376487
Arhgef11	S	557	Q3U048	0.280425	0.763188	0.482764
Arhgef11	S	1324	Q3U048	0.151062	0.643561	0.492498
Arhgef11	S	35	Q3U048	0.107337	0.607446	0.500109
Arhgef12	S	1389	Q8R4H2	0.0226139	0.121197	0.0985835
Arhgef12	T	736	Q8R4H2	0.0513478	0.167629	0.116281
Arhgef12	S	309	Q8R4H2	0.0310389	0.163643	0.132605
Arhgef12	S	1327	Q8R4H2	0.0382347	0.22869	0.190456
Arhgef12	S	22	Q8R4H2	0.0416671	0.276759	0.235092
Arhgef12	S	41	Q8R4H2	0.0414444	0.317881	0.276436
Arhgef12	S	637	Q8R4H2	0.123876	0.457525	0.333649
Arhgef12	S	190	Q8R4H2	0.222297	0.728455	0.506158
Arhgef17	S	414	Q80U35	0.773027	0.57703	-0.195997
Arhgef17	S	540	Q80U35	0.0897772	0.114706	0.0249291
Arhgef17	T	692	Q80U35	0.0229341	0.0800938	0.0571597
Arhgef17	T	695	Q80U35	0.0287643	0.109379	0.0806147
Arhgef17	S	728	Q80U35	0.042248	0.1541	0.111852
Arhgef17	S	79	Q80U35	0.0489446	0.16872	0.119776
Arhgef17	S	689	Q80U35	0.042729	0.181192	0.138463
Arhgef17	S	330	Q80U35	0.0567082	0.255861	0.199153
Arhgef17	S	994	Q80U35	0.0606816	0.297461	0.23678
Arhgef17	S	324	Q80U35	0.0377506	0.276206	0.238456
Arhgef17	S	388	Q80U35	0.0864566	0.327648	0.241192
Arhgef17	S	953	Q80U35	0.0682675	0.38747	0.319203
Arhgef17	S	305	Q80U35	0.162223	0.520632	0.358409
Arhgef17	S	611	Q80U35	0.157699	0.523705	0.366006
Arhgef17	S	142	Q80U35	0.071081	0.540852	0.469771
Arhgef18	S	577	Q6P9R4	0.266548	0.75558	0.489032
Arhgef2	S	122	Q60875	0.620567	0.547683	-0.0728835
Arhgef2	S	174	Q60875	0.199912	0.32929	0.129378
Arhgef2	S	931	Q60875	0.0268491	0.158233	0.131383
Arhgef2	S	646	Q60875	0.152175	0.305731	0.153556
Arhgef2	S	151	Q60875	0.083228	0.261433	0.178205
Arhgef2	S	952	Q60875	0.0673197	0.264493	0.197173
Arhgef2	S	955	Q60875	0.0650071	0.280817	0.215809
Arhgef2	S	940	Q60875	0.130527	0.35689	0.226362
Arhgef2	S	177	Q60875	0.179415	0.429517	0.250102
Arhgef2	S	142	Q60875	0.16691	0.425234	0.258324
Arhgef2	S	959	Q60875	0.0778126	0.35774	0.279928
Arhgef2	S	885	Q60875	0.038279	0.369364	0.331085
Arhgef6	S	487	Q8K4I3	0.0483337	0.223428	0.175094
Arhgef6	S	639	Q8K4I3	0.0447611	0.267514	0.222753
Arhgef6	S	679	Q8K4I3	0.0764011	0.311203	0.234802
Arhgef6	S	648	Q8K4I3	0.0678385	0.419174	0.351335
Arhgef7	S	497	Q9ES28	0.0262829	0.143252	0.116969
Arhgef7	S	228	Q9ES28	0.0468939	0.222247	0.175354
Arhgef7	T	575	Q9ES28	0.08135	0.286661	0.205311
Arhgef7	S	673	Q9ES28	0.0909577	0.378033	0.287076
Arhj	S	9	Q9ER71	0.289469	0.480971	0.191502
Arid1a	S	697	A2BH40	0.0353607	0.210992	0.175631
Arid1a	S	365	A2BH40	0.0326845	0.278231	0.245546
Arid1a	S	699	A2BH40	0.0752146	0.386721	0.311506
Arid2	S	718	Q69ZG5	0.0190089	0.106855	0.0878464
Arid3a	S	127	Q62431	0.0209432	0.0873421	0.0663989
Arid4a	S	866	B2RXT8	0.0378186	0.195124	0.157305
Arid4a	S	147	B2RXT8	0.157822	0.365086	0.207264
Arid4a	S	160	B2RXT8	0.141098	0.499841	0.358743
Arid4a	S	159	B2RXT8	0.139922	0.505054	0.365132
Arid4a	S	544	B2RXT8	0.0794407	0.493561	0.41412
Arid4b	S	295	A2CG63	0.0189432	0.11538	0.0964369
Arid4b	S	296	A2CG63	0.0272617	0.1636	0.136338
Arid4b	S	839	A2CG63	0.2606	0.575733	0.315133
Arid4b	S	830	A2CG63	0.480928	0.887941	0.407013
Arid5b	S	1032	Q8BM75	0.0276774	0.197544	0.169867
Arip4	S	1171	Q99NG0	0.020143	0.117004	0.0968609
Arip4	S	1168	Q99NG0	0.0362203	0.163377	0.127157
Arl13b	S	328	Q640N2	0.0191353	0.132965	0.11383
Arl6ip2	S	24	Q6PA06	0.459091	0.730603	0.271511
Arl6ip4	S	140	Q9JM93	0.0266744	0.0734529	0.0467785
Armc1	S	260	Q9D7A8	0.155153	0.44333	0.288177
Armc10	S	43	Q9D0L7	0.0229917	0.116857	0.093865
Armc10	S	41	Q9D0L7	0.0406879	0.288312	0.247625
Armcx3	S	61	Q8BHS6	0.0247448	0.133981	0.109237
Arntl	S	42	Q3UHZ2	0.337874	0.582259	0.244385
Arpc1b	S	310	Q9WV32	0.0310125	0.182718	0.151705
Arpp19	S	104	P56212	0.616562	0.580471	-0.036091
Arpp19	S	62	P56212	0.0213836	0.145218	0.123835
Arpp21	S	8	Q8BY43	0.336243	0.513767	0.177524
Arrb1	T	410	Q8BWG8	0.0221219	0.0712961	0.0491742
Arrb1	S	412	Q8BWG8	0.0324032	0.115522	0.0831186
Ars2	S	492	Q99MR6	0.0268301	0.0797172	0.0528871
Ars2	S	4	Q99MR6	0.0177588	0.0777194	0.0599606
Ars2	S	74	Q99MR6	0.0176818	0.0961939	0.0785121
Ars2	S	67	Q99MR6	0.0625436	0.239384	0.17684
Ars2	T	543	Q99MR6	0.0257412	0.216615	0.190874
Art	S	385	Q8K4J0	0.0206138	0.0793642	0.0587504
Art	T	380	Q8K4J0	0.0297717	0.134746	0.104974
Arvcf	S	337	P98203	0.0762004	0.181629	0.105428
Arvcf	T	643	P98203	0.0246909	0.143686	0.118995
Arvcf	S	205	P98203	0.0251725	0.157556	0.132384
As160	T	649	Q8BYJ6	0.95831	0.764853	-0.193457	Akt
As160	S	324	Q8BYJ6	0.98072	0.747118	-0.233602
As160	S	348	Q8BYJ6	0.894544	0.778071	-0.116474
As160	S	595	Q8BYJ6	0.860153	0.762517	-0.0976356
As160	S	651	Q8BYJ6	0.831221	0.759734	-0.071487
As160	S	577	Q8BYJ6	0.846175	0.850096	0.00392094
As160	S	320	Q8BYJ6	0.507479	0.619109	0.111631
As160	S	576	Q8BYJ6	0.726886	0.839565	0.112679
As160	S	794	Q8BYJ6	0.0410567	0.273643	0.232587
As160	T	756	Q8BYJ6	0.197107	0.470764	0.273658
As160	S	276	Q8BYJ6	0.0639988	0.38407	0.320071
As160	S	604	Q8BYJ6	0.148557	0.50553	0.356973
As160	S	764	Q8BYJ6	0.110733	0.468075	0.357342
As160	S	616	Q8BYJ6	0.286861	0.650157	0.363296
As160	S	612	Q8BYJ6	0.331286	0.72083	0.389545
As160	T	620	Q8BYJ6	0.386543	0.842861	0.456318
As160	S	679	Q8BYJ6	0.189898	0.653866	0.463968
As160	S	761	Q8BYJ6	0.176987	0.652831	0.475844
As160	T	759	Q8BYJ6	0.146704	0.622689	0.475986
As160	S	758	Q8BYJ6	0.333349	0.811523	0.478174
As160	S	673	Q8BYJ6	0.235749	0.72477	0.489021
As160	S	598	Q8BYJ6	0.211926	0.724952	0.513026
As160	S	624	Q8BYJ6	0.322764	0.852494	0.52973
Asap	S	79	Q3TRR0	0.0196017	0.0740816	0.0544798
Asap	S	414	Q3TRR0	0.12298	0.61313	0.49015
Asap1	S	732	Q9QWY8	0.0181472	0.0738094	0.0556623
Asap1	S	753	Q9QWY8	0.234167	0.389824	0.155657
Asap1	S	1045	Q9QWY8	0.0677589	0.316785	0.249026
Asap1	S	854	Q9QWY8	0.0980988	0.373168	0.275069
Asap1	T	852	Q9QWY8	0.118596	0.436326	0.31773
Asap1	S	858	Q9QWY8	0.1766	0.556782	0.380182
Asap2	S	704	Q3UH05	0.017815	0.0761689	0.0583539
Asap3	S	286	Q5U464	0.0387787	0.282522	0.243743
Asap3	S	786	Q5U464	0.302139	0.763106	0.460968
Ascc3l1	S	225	Q6P4T2	0.0513654	0.213951	0.162585
Ask1	S	1040	O35099	0.0214537	0.129216	0.107763
Ask1	S	1036	O35099	0.220341	0.398889	0.178548
Asns	S	218	Q61024	0.0248563	0.163047	0.13819
Aspp2	S	697	Q8CG79	0.0308007	0.10412	0.0733197
Aspp2	S	479	Q8CG79	0.0556014	0.325603	0.270001
Aspscr1	S	193	Q8VBT9	0.0290088	0.143732	0.114723
Aspscr1	S	279	Q8VBT9	0.524148	0.83066	0.306512
Asrij	S	123	Q9CRD0	0.0378237	0.227072	0.189248
Atad1	S	319	Q9D5T0	0.0208531	0.126349	0.105496
Atad1	S	322	Q9D5T0	0.0207719	0.134499	0.113727
Atbf1	S	831	Q5DTG5	0.0779857	0.367617	0.289631
Atbp	S	380	Q5HZI1	0.0158372	0.0890403	0.0732031
Atbp	S	1204	Q5HZI1	0.0925041	0.165861	0.0733572
Atbp	S	375	Q5HZI1	0.0541332	0.165074	0.110941
Atbp	S	751	Q5HZI1	0.111366	0.226194	0.114828
Atbp	S	384	Q5HZI1	0.026549	0.158402	0.131853
Atbp	S	385	Q5HZI1	0.0298793	0.192472	0.162593
Atbp	S	1208	Q5HZI1	0.125101	0.299211	0.17411
Atbp	S	612	Q5HZI1	0.0588416	0.281423	0.222582
Atbp	S	1143	Q5HZI1	0.041835	0.271036	0.229201
Atbp	S	1185	Q5HZI1	0.0741745	0.328747	0.254573
Atbp	S	1195	Q5HZI1	0.195238	0.474793	0.279554
Atbp	S	1201	Q5HZI1	0.323958	0.749303	0.425345
Atbp	S	1181	Q5HZI1	0.330042	0.784639	0.454597
Ate1	S	167	Q4FCQ6	0.239874	0.588852	0.348977
Atf2	T	53	P16951	0.0406055	0.13498	0.0943746
Atf2	T	51	P16951	0.0898154	0.220437	0.130622
Atf7	S	413	Q3TZR9	0.0228441	0.0917663	0.0689222
Atf7	S	97	Q3TZR9	0.0349169	0.165008	0.130091
Atf7	T	101	Q3TZR9	0.0326047	0.187533	0.154929
Atf7	S	423	Q3TZR9	0.050805	0.266701	0.215896
Atf7ip	S	112	Q7TT18	0.0190665	0.093889	0.0748225
Atf7ip	S	593	Q7TT18	0.0595601	0.355264	0.295704
Atf7ip	S	514	Q7TT18	0.0762169	0.56206	0.485843
Atg13	S	360	Q91YI1	0.0310492	0.14976	0.118711
Atg2a	S	877	Q6P4T0	0.0371446	0.171653	0.134508
Atg2a	S	1603	Q6P4T0	0.170182	0.360821	0.19064
Atg2a	S	1607	Q6P4T0	0.155065	0.448523	0.293457
Atg2a	S	875	Q6P4T0	0.0455089	0.393191	0.347682
Atg2a	S	904	Q6P4T0	0.0341491	0.511972	0.477823
Atg2a	S	774	Q6P4T0	0.198416	0.692047	0.49363
Atg2b	S	1017	Q80XK6	0.0238594	0.0986841	0.0748247
Atg2b	S	1015	Q80XK6	0.0215484	0.130296	0.108747
Atg2b	S	885	Q80XK6	0.145401	0.28085	0.135449
Atg2b	S	1003	Q80XK6	0.69964	0.84183	0.14219
Atg2b	S	255	Q80XK6	0.124108	0.424911	0.300803
Atg2b	S	240	Q80XK6	0.0712973	0.421986	0.350689
Atg2b	S	379	Q80XK6	0.10256	0.496033	0.393473
Atg2b	S	496	Q80XK6	0.0726969	0.514117	0.441421
Atg2b	S	1741	Q80XK6	0.242344	0.807464	0.56512
Atg9a	S	481	A1A4C2	0.0235882	0.0725928	0.0490046
Atg9a	S	391	A1A4C2	0.0643633	0.138308	0.0739451
Atg9a	S	394	A1A4C2	0.0486045	0.147455	0.0988502
Atg9a	S	388	A1A4C2	0.073667	0.377271	0.303604
Atgl	S	406	Q8BJ56	0.0565673	0.156291	0.0997239
Atgl	S	198	Q8BJ56	0.0356209	0.155932	0.120311
Atgl	S	430	Q8BJ56	0.0412406	0.196654	0.155413
Atgl	S	468	Q8BJ56	0.0387042	0.200917	0.162213
Atgl	T	416	Q8BJ56	0.114075	0.305146	0.191071
Atl1	S	23	Q8BH66	0.0227546	0.132967	0.110213
Atl1	S	22	Q8BH66	0.025495	0.161644	0.136149
Atl1	S	10	Q8BH66	0.266874	0.556351	0.289477
Atn1	S	724	O35126	0.0176794	0.0645534	0.0468741
Atn1	S	731	O35126	0.0216147	0.0691149	0.0475002
Atn1	S	646	O35126	0.0180367	0.0789577	0.060921
Atn1	S	733	O35126	0.0276103	0.0900933	0.062483
Atn1	S	107	O35126	0.0210365	0.115436	0.0943995
Atn1	S	112	O35126	0.023204	0.122574	0.0993695
Atn1	S	101	O35126	0.0318286	0.145152	0.113323
Atn1	S	881	O35126	0.0572868	0.206097	0.14881
Atn1	S	617	O35126	0.0285118	0.180816	0.152305
Atn1	S	79	O35126	0.0364078	0.218028	0.18162
Atn1	S	77	O35126	0.042499	0.255782	0.213283
Atn1	S	630	O35126	0.0703379	0.360142	0.289805
Atn1	S	34	O35126	0.0671553	0.369311	0.302156
Atn1	S	118	O35126	0.0569809	0.392551	0.33557
Atp11a	S	498	P98197	0.33121	0.787292	0.456082
Atp11c	S	1105	Q9QZW0	0.0381824	0.337224	0.299042
Atp13a	S	22	Q9EPE9	0.0186655	0.0919821	0.0733166
Atp13a	S	931	Q9EPE9	0.115296	0.320302	0.205006
Atp13a	S	896	Q9EPE9	0.0481268	0.362404	0.314277
Atp13a3	S	813	Q5XF89	0.0347497	0.117645	0.0828951
Atp1a2	S	464	Q6PIE5	0.0234694	0.0909759	0.0675065
Atp1a2	S	439	Q6PIE5	0.026311	0.190996	0.164685
Atp2a2	S	663	O55143	0.0201799	0.0743596	0.0541797
Atp2b1	S	252	Q3TSK3	0.0233041	0.0981775	0.0748734
Atp2b1	T	235	Q3TSK3	0.0201059	0.112052	0.0919458
Atp2b1	S	225	Q3TSK3	0.0298799	0.158955	0.129075
Atp2b1	S	210	Q3TSK3	0.0365497	0.166352	0.129802
Atp2b1	S	248	Q3TSK3	0.0445913	0.211865	0.167273
Atp2b1	S	247	Q3TSK3	0.100899	0.392104	0.291205
Atp2b4	S	329	Q6Q477	0.0275426	0.160751	0.133209
Atp5a1	S	521	Q03265	0.0193026	0.113635	0.0943327
Atp5a1	S	517	Q03265	0.0214527	0.119542	0.0980898
Atp5a1	S	53	Q03265	0.0372739	0.163544	0.12627
Atp5a1	S	76	Q03265	0.0339565	0.160927	0.12697
Atp5c1	S	146	Q91VR2	0.0384808	0.182793	0.144313
Atp5j	S	108	P97450	0.0263116	0.184378	0.158066
Atp6n1b	S	695	P15920	0.0327428	0.148109	0.115366
Atp6n1b	S	700	P15920	0.0295409	0.17638	0.146839
Atp7a	S	1454	Q64430	0.0392136	0.198403	0.15919
Atp7a	S	1457	Q64430	0.0781121	0.252558	0.174446
Atrx	S	1271	Q61687	0.0424966	0.0813833	0.0388867
Atrx	S	1270	Q61687	0.0466412	0.0934015	0.0467603
Atrx	S	855	Q61687	0.0208474	0.0721664	0.0513191
Atrx	S	719	Q61687	0.0213953	0.0787439	0.0573486
Atrx	S	717	Q61687	0.0205025	0.0780413	0.0575389
Atrx	S	912	Q61687	0.0218599	0.0811393	0.0592794
Atrx	S	1264	Q61687	0.042865	0.107686	0.0648212
Atrx	S	1339	Q61687	0.028181	0.0959712	0.0677902
Atrx	S	1223	Q61687	0.0280068	0.109605	0.0815987
Atrx	S	92	Q61687	0.0361569	0.122472	0.0863146
Atrx	S	941	Q61687	0.025743	0.113503	0.0877602
Atrx	S	1224	Q61687	0.0307686	0.11992	0.0891514
Atrx	S	315	Q61687	0.0186547	0.109215	0.09056
Atrx	S	1041	Q61687	0.0230132	0.118995	0.0959821
Atrx	S	665	Q61687	0.0279725	0.127083	0.0991101
Atrx	S	1265	Q61687	0.0595511	0.161458	0.101907
Atrx	S	897	Q61687	0.0194606	0.128643	0.109182
Atrx	S	854	Q61687	0.0237514	0.134911	0.111159
Atrx	S	770	Q61687	0.0296949	0.140891	0.111196
Atrx	S	1290	Q61687	0.0260785	0.141228	0.115149
Atrx	S	829	Q61687	0.0181825	0.134181	0.115999
Atrx	S	1053	Q61687	0.0217652	0.151277	0.129512
Atrx	S	828	Q61687	0.020747	0.153318	0.132571
Atrx	T	767	Q61687	0.0193125	0.155831	0.136519
Atrx	S	1335	Q61687	0.0254788	0.164712	0.139234
Atrx	S	626	Q61687	0.0462323	0.200603	0.15437
Atrx	S	768	Q61687	0.0327047	0.19105	0.158345
Atrx	S	663	Q61687	0.0307411	0.202493	0.171752
Atrx	S	1057	Q61687	0.0325239	0.211707	0.179183
Atrx	S	1979	Q61687	0.0747152	0.261586	0.18687
Atrx	S	766	Q61687	0.0798776	0.305209	0.225331
Atrx	S	1973	Q61687	0.0788886	0.34099	0.262101
Atrx	S	1056	Q61687	0.0351317	0.311345	0.276214
Atrx	S	801	Q61687	0.0586021	0.361628	0.303026
Atrx	S	1090	Q61687	0.0638027	0.375698	0.311896
Atrx	S	84	Q61687	0.450605	0.78656	0.335955
Atrx	S	1232	Q61687	0.0972496	0.545716	0.448467
Atrx	S	590	Q61687	0.129891	0.611358	0.481468
Atrx	S	586	Q61687	0.135114	0.636799	0.501685
Atrx	S	691	Q61687	0.333786	0.897138	0.563352
Atx2	S	753	O70305	0.0378781	0.117148	0.0792698
Atx2	S	593	O70305	0.046348	0.133297	0.0869485
Atx2	S	860	O70305	0.052761	0.144077	0.0913155
Atx2	S	834	O70305	0.0228198	0.133252	0.110432
Atx2	S	184	Q3UX07	0.0793156	0.197084	0.117769
Atx2	S	697	O70305	0.0728119	0.229269	0.156457
Atx2	S	741	O70305	0.0269455	0.187779	0.160834
Atx2	S	836	O70305	0.0741247	0.25006	0.175936
Atx2	T	710	O70305	0.0414675	0.236173	0.194706
Atx2	S	188	Q3UX07	0.105656	0.305074	0.199418
Atx2	S	435	O70305	0.0287334	0.246451	0.217718
Atx2	S	832	O70305	0.0314522	0.251999	0.220547
Atx2	S	702	O70305	0.120521	0.358861	0.238341
Atx2	S	653	O70305	0.0413539	0.391342	0.349988
Atxn1	S	382	P54254	0.112332	0.283599	0.171267
Atxn1	S	213	P54254	0.0572545	0.278357	0.221102
Atxn1l	S	359	P0C7T6	0.0689857	0.199688	0.130702
Atxn1l	T	328	P0C7T6	0.0731486	0.466771	0.393622
Atxn1l	S	282	P0C7T6	0.501494	0.921235	0.419741
Atxn3	S	268	Q9CVD2	0.0410532	0.179583	0.13853
Atxn3	S	273	Q9CVD2	0.0470259	0.224711	0.177685
AU019823	S	109	Q6NX79	0.0331239	0.123616	0.0904922
AU042671	T	643	Q8BRI0	0.0195028	0.0769522	0.0574494
Auf1	S	80	Q60668	0.0248569	0.088523	0.0636661
Auf1	S	83	Q60668	0.0290281	0.110913	0.0818845
Auf1	S	82	Q60668	0.0326616	0.130665	0.0980036
Aup1	S	290	P70295	0.146457	0.544376	0.397919
Axin	S	485	O35625	0.0287037	0.0754276	0.0467239
Axin	S	492	O35625	0.0212407	0.0736644	0.0524237
Axin	S	75	O35625	0.0285259	0.0951348	0.0666089
Axin	T	79	O35625	0.0198238	0.0985359	0.0787121
Axin	S	77	O35625	0.0463678	0.162893	0.116525
Axin	T	480	O35625	0.0435062	0.265999	0.222493
Azi1	S	114	B1AXI9	0.997619	0.759184	-0.238435
Azi1	S	78	B1AXI9	0.0304355	0.190127	0.159691
Azi1	T	472	B1AXI9	0.0695905	0.354185	0.284594
B3bp	S	560	Q69ZK1	0.0307545	0.228266	0.197512
B9l	S	102	Q67FY2	0.0162313	0.0824127	0.0661814
B9l	S	1007	Q67FY2	0.0344215	0.11608	0.0816583
B9l	S	25	Q67FY2	0.0255619	0.127406	0.101844
B9l	S	747	Q67FY2	0.0220896	0.130293	0.108203
B9l	S	996	Q67FY2	0.126062	0.235205	0.109142
B9l	S	88	Q67FY2	0.0255553	0.139679	0.114124
B9l	S	21	Q67FY2	0.0863873	0.209721	0.123334
B9l	S	1001	Q67FY2	0.07467	0.221292	0.146622
B9l	S	118	Q67FY2	0.151781	0.306778	0.154997
B9l	S	939	Q67FY2	0.100705	0.26018	0.159475
B9l	T	933	Q67FY2	0.104811	0.34214	0.237329
B9l	S	984	Q67FY2	0.13844	0.416762	0.278321
B9l	S	121	Q67FY2	0.239433	0.529444	0.29001
B9l	S	116	Q67FY2	0.0377908	0.378489	0.340698
B9l	S	944	Q67FY2	0.0910258	0.433191	0.342165
B9l	S	972	Q67FY2	0.160869	0.542927	0.382058
B9l	S	912	Q67FY2	0.0555643	0.443275	0.387711
B9l	S	994	Q67FY2	0.18255	0.570417	0.387867
B9l	S	931	Q67FY2	0.237929	0.627364	0.389434
B9l	S	988	Q67FY2	0.142087	0.655561	0.513474
Bace	S	498	P56818	0.0264645	0.132724	0.106259
Bach1	S	448	P97302	0.10976	0.48643	0.37667
Bad	S	136	Q61337	0.956399	0.602621	-0.353778	Akt
Bad	S	155	Q61337	0.0778321	0.309406	0.231574
Bad	S	112	Q61337	0.324293	0.775765	0.451471
Bad	S	170	Q61337	0.0545582	0.221855	0.167296
Baf155	S	329	P97496	0.0270163	0.102665	0.0756486
Baf155	S	821	P97496	0.0227158	0.12842	0.105704
Baf155	S	824	P97496	0.0468049	0.158193	0.111388
Baf155	S	327	P97496	0.0583585	0.245629	0.18727
Baf155	S	309	P97496	0.0478062	0.264356	0.21655
Baf170	S	283	Q6PDG5	0.0249594	0.0693008	0.0443415
Baf170	S	347	Q6PDG5	0.0179916	0.074528	0.0565364
Baf170	S	813	Q6PDG5	0.0201428	0.0879864	0.0678436
Baf170	S	810	Q6PDG5	0.0170999	0.0946377	0.0775378
Baf170	T	378	Q6PDG5	0.0221256	0.106082	0.0839567
Baf170	S	806	Q6PDG5	0.02257	0.10887	0.0862998
Baf170	S	302	Q6PDG5	0.039168	0.334119	0.294951
Baf170	S	304	Q6PDG5	0.0904373	0.463815	0.373378
Baf190a	S	1419	Q3TKT4	0.0249212	0.0865681	0.0616469
Baf190a	S	1552	Q3TKT4	0.0254299	0.102626	0.0771962
Baf190a	S	1541	Q3TKT4	0.0247775	0.102361	0.0775838
Baf190a	S	1536	Q3TKT4	0.0227163	0.101624	0.0789073
Baf190a	S	695	Q3TKT4	0.0262983	0.116241	0.0899425
Baf190b	S	1499	Q6DIC0	0.0375685	0.138345	0.100777
Baf190b	S	1515	Q6DIC0	0.0265861	0.138845	0.112259
Baf190b	S	1503	Q6DIC0	0.039349	0.177572	0.138223
Baf190b	S	1382	Q6DIC0	0.0235599	0.163817	0.140257
Baf45a	S	326	Q9D8M7	0.0285922	0.108002	0.0794099
Baf45a	S	269	Q9D8M7	0.0220524	0.114214	0.0921616
Bag3	S	382	A6H663	0.0345617	0.0910215	0.0564597
Bag3	S	270	A6H663	0.0492486	0.107494	0.0582458
Bag3	S	281	A6H663	0.018917	0.0816886	0.0627715
Bag3	S	404	A6H663	0.0383308	0.112423	0.0740926
Bag3	S	274	A6H663	0.0329995	0.111499	0.0784995
Bag3	S	179	A6H663	0.0466209	0.125494	0.0788731
Bag3	S	390	A6H663	0.0239606	0.112206	0.0882453
Bag3	S	138	A6H663	0.0459076	0.136985	0.0910777
Bag3	S	297	A6H663	0.0604321	0.161068	0.100636
Bag3	T	291	A6H663	0.0831399	0.188441	0.105301
Bag3	S	380	A6H663	0.0844131	0.227239	0.142826
Bag3	S	360	A6H663	0.0452784	0.227121	0.181843
Bag3	S	280	A6H663	0.0370199	0.219963	0.182943
Bag3	S	285	A6H663	0.0343159	0.280591	0.246275
Bag4	S	179	Q8CI61	0.873692	0.693915	-0.179778
Bag4	S	175	Q8CI61	0.0915079	0.279474	0.187967
Bahcc1	S	2114	Q3UHR0	0.02213	0.141041	0.118911
Baiap1	S	1341	Q6RHR9	0.0336489	0.12958	0.0959314
Baiap1	S	733	Q6RHR9	0.0300719	0.151641	0.121569
Baiap1	S	1051	Q6RHR9	0.0261985	0.149262	0.123063
Baiap2	S	455	Q8BKX1	0.0221619	0.114705	0.0925435
Baiap2	T	341	Q8BKX1	0.0354017	0.1944	0.158998
Baiap2	S	367	Q8BKX1	0.03788	0.207905	0.170025
Baiap2	S	326	Q8BKX1	0.102573	0.32383	0.221257
Bal	S	42	Q8CAS9	0.723713	0.82915	0.105437
Bam	S	1067	Q9CW03	0.0360393	0.130639	0.0945992
Bap	S	151	O35129	0.0233342	0.102107	0.0787726
Bap	S	293	O35129	0.0223504	0.114238	0.0918876
Bap	S	91	O35129	0.0965852	0.239485	0.1429
Bara	S	65	Q8C735	0.394306	0.953251	0.558945
Basp1	T	36	Q91XV3	0.0436573	0.135784	0.092127
Basp1	S	54	Q91XV3	0.0221465	0.146022	0.123876
Basp1	T	31	Q91XV3	0.0367291	0.199035	0.162306
Basp1	S	92	Q91XV3	0.0390371	0.397496	0.358459
Bat2	T	799	Q7TSC1	0.789338	0.735426	-0.0539121
Bat2	S	342	Q7TSC1	0.0200557	0.073477	0.0534213
Bat2	T	609	Q7TSC1	0.018188	0.0723157	0.0541277
Bat2	S	378	Q7TSC1	0.0198385	0.0839698	0.0641312
Bat2	S	361	Q7TSC1	0.0216595	0.123714	0.102054
Bat2	S	363	Q7TSC1	0.0200234	0.123088	0.103064
Bat2	S	350	Q7TSC1	0.0204913	0.127503	0.107012
Bat2	T	1106	Q7TSC1	0.0272889	0.141456	0.114167
Bat2	S	1687	Q7TSC1	0.0366288	0.16623	0.129602
Bat2	T	1110	Q7TSC1	0.0435458	0.186509	0.142963
Bat2	T	782	Q7TSC1	0.0840821	0.230144	0.146061
Bat2	S	1002	Q7TSC1	0.0705142	0.230895	0.160381
Bat2	T	1081	Q7TSC1	0.149227	0.329675	0.180448
Bat2	S	1382	Q7TSC1	0.0402034	0.236552	0.196348
Bat2	S	1145	Q7TSC1	0.0934252	0.290476	0.197051
Bat2	S	761	Q7TSC1	0.469972	0.685863	0.215891
Bat2	S	1068	Q7TSC1	0.0329376	0.252027	0.219089
Bat2	S	1087	Q7TSC1	0.133825	0.374605	0.24078
Bat2	S	454	Q7TSC1	0.051834	0.316271	0.264437
Bat2	S	759	Q7TSC1	0.260841	0.528133	0.267292
Bat2	T	974	Q7TSC1	0.122665	0.394382	0.271717
Bat2	T	1085	Q7TSC1	0.0568686	0.330811	0.273942
Bat2	S	1113	Q7TSC1	0.0770594	0.353994	0.276934
Bat2	S	1118	Q7TSC1	0.09024	0.375009	0.284769
Bat2	S	1083	Q7TSC1	0.163388	0.448567	0.285179
Bat2	S	1217	Q7TSC1	0.446491	0.734134	0.287643
Bat2	S	1108	Q7TSC1	0.0887278	0.378615	0.289887
Bat2	T	807	Q7TSC1	0.365662	0.661774	0.296112
Bat2	S	764	Q7TSC1	0.148137	0.462402	0.314265
Bat2	S	1104	Q7TSC1	0.125713	0.526303	0.40059
Bat2	S	1090	Q7TSC1	0.179241	0.619661	0.44042
Bat2d	T	2634	Q3TLH4	0.105155	0.147202	0.0420471
Bat2d	S	853	Q3TLH4	0.0253564	0.0866709	0.0613145
Bat2d	T	2625	Q3TLH4	0.0565162	0.128927	0.0724108
Bat2d	T	1217	Q3TLH4	0.0581525	0.148946	0.0907939
Bat2d	T	1240	Q3TLH4	0.0204119	0.157609	0.137197
Bat2d	S	2638	Q3TLH4	0.0940724	0.253967	0.159894
Bat2d	S	755	Q3TLH4	0.0866955	0.283255	0.19656
Bat2d	S	1516	Q3TLH4	0.0368726	0.239811	0.202939
Bat2d	S	901	Q3TLH4	0.634639	0.838959	0.20432
Bat2d	S	1965	Q3TLH4	0.0626113	0.27628	0.213668
Bat2d	S	192	Q3TLH4	0.0485049	0.290625	0.24212
Bat2d	S	1222	Q3TLH4	0.0718532	0.314373	0.24252
Bat2d	S	904	Q3TLH4	0.0954355	0.375226	0.27979
Bat2d	S	775	Q3TLH4	0.190989	0.495905	0.304915
Bat2d	S	899	Q3TLH4	0.0969075	0.424935	0.328027
Bat2d	S	1219	Q3TLH4	0.0745051	0.481805	0.4073
Bat2d	S	1215	Q3TLH4	0.102651	0.527368	0.424717
Bat2d	S	102	Q3TLH4	0.170761	0.640849	0.470088
Bat2l	S	418	Q7TPM1	0.0541147	0.134527	0.0804123
Bat2l	S	621	Q7TPM1	0.0241409	0.135755	0.111614
Bat2l	S	808	A2AN33	0.0385894	0.191359	0.15277
Bat2l	S	387	Q7TPM1	0.0232306	0.210402	0.187171
Bat2l	S	421	Q7TPM1	0.0380564	0.232472	0.194416
Bat2l	S	415	Q7TPM1	0.559188	0.804501	0.245313
Bat2l	S	479	A2AN33	0.0736256	0.357306	0.283681
Bat2l	S	475	A2AN33	0.655121	0.946027	0.290906
Bat2l	S	482	A2AN33	0.220356	0.567994	0.347638
Bat2l	T	477	A2AN33	0.378857	0.753649	0.374793
Bat2l	S	198	A2AN33	0.0664037	0.441964	0.375561
Bat3	T	985	Q9Z1R2	0.0185658	0.100862	0.082296
Bat3	S	995	Q9Z1R2	0.0186912	0.127364	0.108673
Bat3	S	1103	Q9Z1R2	0.0413627	0.154414	0.113052
Bat3	S	986	Q9Z1R2	0.0827406	0.445257	0.362516
Bat3	S	1139	Q9Z1R2	0.148924	0.678345	0.529421
Baz1a	T	732	O88379	0.0293156	0.0769582	0.0476426
Baz1a	S	1370	O88379	0.0268134	0.130865	0.104052
Baz1a	T	1366	O88379	0.0365611	0.174939	0.138378
Baz1b	S	709	Q9Z277	0.0201575	0.0714531	0.0512956
Baz1b	S	361	Q9Z277	0.0221864	0.0906808	0.0684944
Baz1b	S	1468	Q9Z277	0.0335858	0.104414	0.0708283
Baz1b	S	1464	Q9Z277	0.0198263	0.0934652	0.0736389
Baz1b	S	706	Q9Z277	0.0195208	0.0939106	0.0743899
Baz1b	S	160	Q9Z277	0.049436	0.139705	0.0902691
Baz1b	S	161	Q9Z277	0.0334482	0.168086	0.134638
Baz1b	S	1466	Q9Z277	0.0262616	0.17268	0.146418
Baz1b	S	158	Q9Z277	0.025597	0.197276	0.171679
Baz1b	S	152	Q9Z277	0.0278697	0.259561	0.231691
Baz1b	S	1338	Q9Z277	0.0431388	0.408839	0.3657
Baz2a	S	1383	Q91YE5	0.0430032	0.193123	0.15012
Baz2a	S	135	Q91YE5	0.0626258	0.295674	0.233048
Bbx	S	159	Q8VBW5	0.786861	0.714702	-0.0721597
Bbx	S	242	Q8VBW5	0.199528	0.688104	0.488575
BC005624	S	261	Q3TQI7	0.0192766	0.114858	0.0955813
BC005624	S	17	Q3TQI7	0.0424082	0.284972	0.242564
BC005624	S	15	Q3TQI7	0.0665536	0.36251	0.295957
BC010250	S	293	Q80V17	0.111393	0.239454	0.128061
BC010250	S	309	Q80V17	0.54336	0.97511	0.43175
BC010250	S	311	Q80V17	0.335445	0.811374	0.47593
BC010250	T	307	Q80V17	0.482383	0.989382	0.506999
BC018473	S	37	Q3TYN7	0.0281042	0.133518	0.105414
BC022960	S	164	Q8R1X0	0.0308931	0.152232	0.121339
BC022960	S	166	Q8R1X0	0.0446269	0.176131	0.131504
BC022960	S	169	Q8R1X0	0.0352371	0.186152	0.150915
BC031601	T	22	Q8BL12	0.0506082	0.271154	0.220546
BC032281	S	2266	Q6PDK2	0.01878	0.144603	0.125823
BC032281	S	2217	Q6PDK2	0.146605	0.382177	0.235572
BC032281	S	2208	Q6PDK2	0.272155	0.547038	0.274884
BC034090	S	753	Q6ZPL5	0.0425048	0.452094	0.40959
BC039210	S	168	Q3UM62	0.307295	0.388271	0.0809761
BC039210	S	386	Q3UM62	0.0211871	0.104332	0.0831448
BC057627	S	110	Q6ISX3	0.0520988	0.144569	0.0924698
BC058674	T	1108	Q69ZN8	0.0506301	0.256408	0.205778
BC058674	S	1112	Q69ZN8	0.0664328	0.364435	0.298003
BC059842	S	2958	A2A9C3	0.855612	0.760657	-0.0949553
BC059842	S	699	A2A9C3	0.0417963	0.106016	0.06422
BC059842	S	1644	A2A9C3	0.0371041	0.109402	0.0722983
BC059842	T	703	A2A9C3	0.0246377	0.123521	0.0988835
BC059842	T	2288	A2A9C3	0.0491566	0.150333	0.101176
BC059842	S	1643	A2A9C3	0.0830692	0.197692	0.114623
BC059842	S	1641	A2A9C3	0.0930052	0.322537	0.229532
BC059842	S	2135	A2A9C3	0.530817	0.807551	0.276734
BC059842	S	1650	A2A9C3	0.110645	0.407384	0.296739
BC059842	S	357	Q6ZQA5	0.306793	0.829139	0.522347
Bcap31	S	240	Q3U9U5	0.0869633	0.268697	0.181734
Bcar1	S	643	Q61140	0.0234305	0.139016	0.115586
Bcar1	S	432	Q61140	0.208779	0.416933	0.208154
Bcar1	S	305	Q61140	0.422222	0.678347	0.256124
Bcar1	S	308	Q61140	0.342937	0.610837	0.267901
Bcar1	Y	253	Q61140	0.0950158	0.405547	0.310531
Bcas3	S	488	Q8CCN5	0.11941	0.215043	0.095633
Bcas3	S	850	Q8CCN5	0.0223007	0.142196	0.119896
Bcas3	S	490	Q8CCN5	0.16938	0.333751	0.164371
Bcas3	S	706	Q8CCN5	0.143402	0.386464	0.243061
Bcas3	S	823	Q8CCN5	0.104551	0.363981	0.25943
Bcas3	S	869	Q8CCN5	0.200305	0.507742	0.307437
Bcas3	S	492	Q8CCN5	0.250036	0.689393	0.439357
Bcas3	S	480	Q8CCN5	0.132859	0.582749	0.44989
Bcat2	S	52	O35855	0.0231842	0.0886419	0.0654577
Bcdin3	S	229	Q8K3A9	0.0186459	0.135329	0.116683
Bcdin3	S	191	Q8K3A9	0.0906462	0.380173	0.289527
Bcdin3	T	188	Q8K3A9	0.0950275	0.404251	0.309223
Bcdin3	S	192	Q8K3A9	0.0768763	0.428845	0.351968
Bcdin3	S	126	Q8K3A9	0.473343	0.944615	0.471273
Bcdin3	T	268	Q8K3A9	0.134205	0.686504	0.552298
Bckdha	S	336	P50136	0.0237186	0.111882	0.0881637
Bckdha	Y	342	P50136	0.0173818	0.113767	0.0963849
Bckdha	S	344	P50136	0.0207141	0.121537	0.100823
Bckdha	S	334	P50136	0.025841	0.144091	0.11825
Bckdha	S	339	P50136	0.0410307	0.162246	0.121215
Bckdha	T	335	P50136	0.0317178	0.164537	0.132819
Bckdha	S	340	P50136	0.0339718	0.18303	0.149058
Bckdk	S	360	O55028	0.0191685	0.0972594	0.0780909
Bckdk	S	356	O55028	0.033085	0.111682	0.0785972
Bckdk	T	32	O55028	0.016739	0.177562	0.160823
Bckdk	S	33	O55028	0.0616049	0.280414	0.218809
Bckdk	S	31	O55028	0.0404854	0.367072	0.326587
Bcl10	S	138	Q3THY9	0.101135	0.430564	0.329429
Bcl2l11	S	73	O54918	0.599351	0.806385	0.207033
Bcl2l11	S	83	O54918	0.045949	0.352099	0.30615
Bcl2l13	S	343	P59017	0.0479492	0.0916304	0.0436811
Bcl2l13	S	145	P59017	0.0185195	0.0884762	0.0699567
Bcl2l13	S	288	P59017	0.0189597	0.120984	0.102024
Bcl2l13	T	345	P59017	0.030156	0.133792	0.103636
Bcl2l13	S	285	P59017	0.0230857	0.128289	0.105203
Bcl2l13	S	377	P59017	0.0250737	0.137379	0.112305
Bcl2l13	S	347	P59017	0.0273926	0.14625	0.118857
Bcl2l13	S	289	P59017	0.0209988	0.141732	0.120733
Bcl2l13	S	299	P59017	0.0526664	0.183247	0.13058
Bcl2l13	S	295	P59017	0.0277678	0.164109	0.136341
Bcl2l13	S	302	P59017	0.0368331	0.209251	0.172418
Bcl2l13	S	300	P59017	0.0444785	0.250926	0.206448
Bcl2l13	S	35	P59017	0.0612473	0.268177	0.20693
Bcl2l13	T	389	P59017	0.0690524	0.288712	0.219659
Bcl2l13	S	387	P59017	0.0463432	0.42217	0.375827
Bcl6	S	334	P41183	0.0645599	0.290581	0.226021
Bcl7b	S	114	Q921K9	0.0197816	0.0818352	0.0620536
Bcl7b	S	122	Q921K9	0.0172358	0.0806109	0.0633751
Bcl9	S	916	Q9D219	0.0451302	0.214645	0.169515
Bcl9	T	315	Q9D219	0.0289115	0.198776	0.169864
Bcl9	S	104	Q9D219	0.159411	0.341023	0.181612
Bcl9	T	155	Q9D219	0.0494941	0.238801	0.189307
Bcl9	T	115	Q9D219	0.216952	0.547209	0.330258
Bcl9	S	102	Q9D219	0.254185	0.772146	0.517961
Bclaf1	S	510	Q8K019	0.0220604	0.0751787	0.0531183
Bclaf1	S	383	Q8K019	0.0326806	0.0930189	0.0603383
Bclaf1	T	400	Q8K019	0.0207138	0.0908418	0.070128
Bclaf1	T	256	Q8K019	0.0245428	0.0961745	0.0716317
Bclaf1	Y	283	Q8K019	0.0301301	0.106102	0.0759723
Bclaf1	S	883	Q8K019	0.0271703	0.109771	0.0826007
Bclaf1	S	177	Q8K019	0.0322305	0.116069	0.0838384
Bclaf1	S	196	Q8K019	0.0193236	0.106226	0.0869024
Bclaf1	S	646	Q8K019	0.0322028	0.125212	0.0930088
Bclaf1	S	529	Q8K019	0.0309991	0.126446	0.0954467
Bclaf1	S	395	Q8K019	0.0324446	0.134429	0.101985
Bclaf1	S	198	Q8K019	0.0231323	0.125225	0.102092
Bclaf1	S	221	Q8K019	0.0218641	0.13006	0.108196
Bclaf1	S	183	Q8K019	0.0221186	0.134152	0.112033
Bclaf1	S	494	Q8K019	0.0221359	0.139755	0.117619
Bclaf1	S	656	Q8K019	0.0402677	0.159609	0.119342
Bclaf1	S	284	Q8K019	0.0206889	0.143291	0.122602
Bclaf1	S	387	Q8K019	0.0546905	0.181732	0.127041
Bclaf1	S	267	Q8K019	0.0290879	0.167883	0.138795
Bclaf1	S	523	Q8K019	0.0401859	0.181686	0.1415
Bclaf1	T	403	Q8K019	0.0238109	0.180391	0.15658
Bclaf1	S	882	Q8K019	0.0644736	0.233672	0.169199
Bclaf1	S	688	Q8K019	0.150332	0.344949	0.194617
Bclaf1	S	286	Q8K019	0.0326499	0.227298	0.194648
Bclaf1	S	289	Q8K019	0.0324355	0.252361	0.219925
Bclaf1	S	420	Q8K019	0.15051	0.38974	0.23923
Bclaf1	S	263	Q8K019	0.0555345	0.359073	0.303538
Bcnt	S	203	O88271	0.318683	0.816247	0.497564
Bcor	S	423	Q8CGN4	0.0358279	0.136423	0.100595
Bcr	S	461	Q6PAJ1	0.0190292	0.110559	0.0915298
Bdp1	S	1870	Q571C7	0.118891	0.652684	0.533793
Bet1	S	50	O35623	0.270666	0.74489	0.474224
Bet1l	S	37	O35153	0.32396	0.820173	0.496212
Bg	S	2207	P97412	0.0437493	0.100182	0.0564328
Bg	S	2203	P97412	0.0179763	0.0772077	0.0592314
Bg	S	866	P97412	0.0200185	0.0920761	0.0720576
Bg	S	2156	P97412	0.0229095	0.130938	0.108029
Bg	S	2560	P97412	0.0279679	0.148516	0.120548
Bg	S	2160	P97412	0.0225141	0.143226	0.120712
Bg	S	2558	P97412	0.0185062	0.142146	0.12364
Bg	S	1504	P97412	0.0270271	0.178348	0.151321
Bg	S	1503	P97412	0.0477144	0.226629	0.178915
Bg	S	2157	P97412	0.0257217	0.236712	0.21099
Bg	S	2099	P97412	0.0530808	0.31431	0.261229
Bg	S	2564	P97412	0.0738315	0.34744	0.273609
Bg	S	2614	P97412	0.0473326	0.370361	0.323028
Bgl	S	994	Q9ESE1	0.0197964	0.104541	0.0847446
Bhlhb2	S	383	O35185	0.100917	0.493878	0.392961
Bicc1	S	635	Q99MQ1	0.0611684	0.289882	0.228713
Bicd2	S	570	Q921C5	0.0171471	0.0830352	0.0658881
Bicd2	S	578	Q921C5	0.0237739	0.110435	0.0866611
Bicd2	S	817	Q921C5	0.0295253	0.139392	0.109867
Bicd2	S	411	Q921C5	0.0817382	0.526236	0.444497
Bicd2	S	331	Q921C5	0.214572	0.708795	0.494223
Bid	S	66	P70444	0.110079	0.26367	0.15359
Bike	S	1087	Q91Z96	0.451642	0.301021	-0.15062
Bike	S	702	Q91Z96	0.0287281	0.099033	0.0703049
Bike	S	1091	Q91Z96	0.167692	0.289624	0.121932
Bike	S	1012	Q91Z96	0.094979	0.291623	0.196644
Bike	S	1013	Q91Z96	0.0429716	0.254905	0.211934
Bike	S	1010	Q91Z96	0.0669161	0.557963	0.491047
Birc2	S	153	Q62210	0.388293	0.826377	0.438083
Birc6	S	593	O88738	0.0269254	0.0826742	0.0557488
Birc6	S	485	O88738	0.0195783	0.120747	0.101168
Birc6	S	2978	O88738	0.0388232	0.168398	0.129575
Birc6	S	483	O88738	0.0253266	0.167683	0.142357
Birc6	S	580	O88738	0.0555318	0.203694	0.148162
Birc6	S	493	O88738	0.0306667	0.203818	0.173151
Birc6	S	476	O88738	0.0243107	0.203588	0.179277
Birc6	S	3614	O88738	0.479138	0.723171	0.244033
Birc6	S	4872	O88738	0.239653	0.545518	0.305865
Bklf	S	78	Q60980	0.0279631	0.111692	0.0837284
Bklf	S	71	Q60980	0.0260093	0.248968	0.222959
Bloc1s3	T	59	Q5U5M8	0.0198512	0.077702	0.0578508
Bloc1s3	S	61	Q5U5M8	0.0212025	0.0850831	0.0638806
Blvra	S	229	Q9CY64	0.0428157	0.199676	0.156861
Blvra	S	236	Q9CY64	0.0625663	0.311143	0.248577
Blvrb	S	38	Q923D2	0.12152	0.375214	0.253693
Blzf1	S	53	Q8R2X8	0.04293	0.117356	0.074426
Bm28	S	140	P97310	0.0270305	0.0920834	0.0650529
Bm28	S	27	P97310	0.0500031	0.200961	0.150958
Bm28	S	139	P97310	0.0465081	0.200352	0.153844
Bm28	T	25	P97310	0.123968	0.540384	0.416416
Bm28	S	21	P97310	0.290379	0.708196	0.417817
Bmcc1	S	1876	Q52KR3	0.296528	0.636695	0.340167
Bmi1	S	251	P25916	0.0646008	0.367969	0.303368
Bmi1	S	249	P25916	0.0685293	0.382873	0.314344
Bmi1	S	253	P25916	0.0745393	0.417882	0.343343
Bmpr2	S	680	O35607	0.0262535	0.117907	0.0916535
Bmpr2	S	586	O35607	0.024007	0.189802	0.165795
Bmpr2	S	681	O35607	0.0371933	0.42607	0.388876
Bms1	S	642	Q3UYW7	0.0214987	0.0776716	0.0561729
Bms1	S	820	Q3UYW7	0.0215145	0.0930421	0.0715276
Bms1	S	548	Q3UYW7	0.0313774	0.127452	0.0960745
Bms1	S	805	Q3UYW7	0.0266885	0.139001	0.112313
Bms1	S	646	Q3UYW7	0.0280275	0.217538	0.18951
Bms1	T	817	Q3UYW7	0.0381069	0.276811	0.238704
Bms1	T	641	Q3UYW7	0.0285104	0.282932	0.254421
Bmyb	T	168	P48972	0.0289249	0.223408	0.194483
Bnip2	S	114	Q9D632	0.0432861	0.154856	0.11157
Bnip2	T	116	Q9D632	0.0706835	0.296885	0.226201
Bnip3	S	79	O55003	0.0289849	0.110496	0.0815113
Bnip3	S	64	O55003	0.0197885	0.110699	0.0909105
Bnip3	S	85	O55003	0.0186638	0.110311	0.0916468
Bnip3	S	56	O55003	0.0370835	0.131401	0.0943173
Bnip3	T	86	O55003	0.025066	0.139184	0.114118
Bnip3	S	88	O55003	0.0267919	0.144395	0.117603
Bnip3	T	66	O55003	0.0339854	0.164759	0.130774
Bnip3	S	60	O55003	0.0193358	0.179753	0.160417
Bnip3	S	55	O55003	0.057106	0.259188	0.202083
Bnip3	S	48	O55003	0.0536704	0.277151	0.22348
Bnip3	S	52	O55003	0.0217996	0.289756	0.267956
Bnip3	S	77	O55003	0.0524068	0.32606	0.273653
Bnip3	S	51	O55003	0.0650808	0.466598	0.401517
Bnip3	S	53	O55003	0.095121	0.504082	0.408961
Bnip3l	S	119	Q9Z2F7	0.0205926	0.0791535	0.0585609
Bnip3l	S	165	Q9Z2F7	0.727852	0.866737	0.138885
Bnip3l	S	61	Q9Z2F7	0.0350679	0.192491	0.157423
Bnip3l	S	64	Q9Z2F7	0.0340958	0.191955	0.157859
Bnip3l	S	117	Q9Z2F7	0.0248513	0.189565	0.164713
Bnip3l	S	63	Q9Z2F7	0.031919	0.262976	0.231057
Bnip3l	S	85	Q9Z2F7	0.0735437	0.336228	0.262684
Bnip3l	S	116	Q9Z2F7	0.0290005	0.312915	0.283914
Bok	S	8	O35425	0.236923	0.714633	0.477711
Bola1	S	81	Q9D8S9	0.0362821	0.110167	0.0738851
Bola1	S	23	Q9D8S9	0.262538	0.580888	0.31835
Bop1	S	11	P97452	0.0315243	0.183651	0.152127
Borg1	S	137	Q8JZX9	0.100942	0.242772	0.14183
Borg1	S	141	Q8JZX9	0.0631465	0.260526	0.197379
Borg1	S	145	Q8JZX9	0.0814708	0.404046	0.322575
Borg2	S	108	Q9CQC5	0.161531	0.374804	0.213272
Borg4	S	116	Q9JM96	0.0329536	0.0821527	0.0491991
Borg4	S	223	Q9JM96	0.0208322	0.0977874	0.0769551
Borg4	S	140	Q9JM96	0.0269152	0.116768	0.0898525
Borg4	S	138	Q9JM96	0.0399338	0.143676	0.103742
Borg4	S	64	Q9JM96	0.0333778	0.173904	0.140527
Borg4	S	136	Q9JM96	0.103075	0.384957	0.281883
Borg5	S	368	Q91W92	0.0261759	0.122235	0.0960591
Borg5	S	332	Q91W92	0.115696	0.279341	0.163646
Borg5	S	207	Q91W92	0.0382879	0.21645	0.178163
Borg5	S	371	Q91W92	0.0442007	0.298123	0.253923
Borg5	S	121	Q91W92	0.0655522	0.393767	0.328214
Bp75	S	279	O88665	0.0335197	0.215414	0.181894
Bpag1	S	1970	Q91ZU6	0.0287638	0.0772445	0.0484807
Bpag1	S	2340	Q91ZU6	0.0354523	0.120727	0.0852752
Bpag1	S	3896	Q91ZU6	0.0289175	0.151368	0.12245
Bpag1	S	3065	Q91ZU6	0.0818518	0.235599	0.153748
Bpag1	T	2521	Q91ZU6	0.077695	0.255844	0.178149
Bpag1	S	3894	Q91ZU6	0.0368043	0.260984	0.22418
Bptf	S	1302	A2A654	0.0615026	0.41592	0.354417
Bpy2ip1	S	658	Q8C052	0.0314694	0.138466	0.106996
Bpy2ip1	S	462	Q8C052	0.162259	0.297619	0.13536
Bpy2ip1	S	458	Q8C052	0.0592185	0.197301	0.138082
Bpy2ip1	S	465	Q8C052	0.171083	0.326079	0.154996
Bpy2ip1	S	660	Q8C052	0.0350415	0.22648	0.191439
Bpy2ip1	S	724	Q8C052	0.0678845	0.2684	0.200516
Bpy2ip1	S	670	Q8C052	0.314793	0.755176	0.440383
Braf	S	766	P28028	0.100182	0.197421	0.0972395
Braf	S	348	P28028	0.0567332	0.172657	0.115923
Braf	T	334	Q9JJU6	0.084853	0.305543	0.22069
Braf	S	483	P28028	0.0352465	0.343122	0.307875
Braf	S	135	P28028	0.173327	0.632414	0.459088
Brap	S	118	Q99MP8	0.0737374	0.263916	0.190179
Brap	S	116	Q99MP8	0.0601652	0.262855	0.20269
Brd2	S	300	Q7JJ13	0.023863	0.117097	0.0932336
Brd2	S	297	Q7JJ13	0.0242082	0.140163	0.115955
Brd3	S	262	Q8K2F0	0.030047	0.167291	0.137244
Brd4	S	602	Q9ESU6	0.0227306	0.157084	0.134353
Brd4	S	1153	Q9ESU6	0.0386174	0.25757	0.218952
Brd8	S	617	Q8R3B7	0.0239275	0.134524	0.110596
Brd8	S	460	Q8R3B7	0.0350132	0.235533	0.20052
Brd8	S	268	Q8R3B7	0.206239	0.631722	0.425483
Brd8	T	264	Q8R3B7	0.153868	0.587187	0.433319
Brd9	S	103	Q3UQU0	0.0304063	0.114152	0.0837456
Bre1a	S	136	Q5DTM8	0.026749	0.172477	0.145728
Bre1a	S	138	Q5DTM8	0.0499637	0.241886	0.191922
Bre1b	T	557	Q3U319	0.0180575	0.0662894	0.0482318
Brf1	S	92	P23950	0.982788	0.759683	-0.223105	Akt
Brf1	S	552	Q8CFK2	0.0213996	0.128679	0.107279
Brf1	S	54	P23950	0.188977	0.325401	0.136424
Brf1	S	334	P23950	0.130152	0.575963	0.445811
Brf2	S	127	P23949	0.958506	0.790435	-0.168072
Brf2	S	73	P23949	0.0662494	0.161817	0.0955678
Brf2	S	286	P23949	0.0489987	0.209675	0.160676
Brf2	S	57	P23949	0.0361561	0.228487	0.19233
Brpf1	S	859	Q3U109	0.0362483	0.128439	0.0921906
Brpf1	S	461	Q3U109	0.0397597	0.137682	0.0979219
Brpf1	T	857	Q3U109	0.0300181	0.149917	0.119899
Brpf1	S	459	Q3U109	0.0414336	0.187714	0.146281
Brpf3	S	17	B2KF05	0.0192283	0.119877	0.100648
Brpf3	S	19	B2KF05	0.0444915	0.240137	0.195645
Brsk1	S	563	Q5RJI5	0.053442	0.193978	0.140536
Brwd1	S	1830	Q921C3	0.0184527	0.0700225	0.0515698
Brwd1	S	1689	Q921C3	0.0224723	0.0940266	0.0715543
Brwd1	S	1682	Q921C3	0.0207278	0.098015	0.0772871
Brwd1	S	1686	Q921C3	0.0252807	0.112226	0.0869452
Brwd1	S	1810	Q921C3	0.022634	0.155944	0.133309
Brwd1	S	1761	Q921C3	0.0224732	0.159185	0.136712
Brwd1	S	1812	Q921C3	0.0215552	0.166479	0.144924
Brwd1	S	1890	Q921C3	0.0791759	0.495468	0.416292
Brwd1	S	697	Q921C3	0.390948	0.815642	0.424694
Brwd1	S	1889	Q921C3	0.128701	0.631682	0.502981
Bsac	S	492	Q8K4J6	0.0432702	0.118096	0.074826
Bsac	T	488	Q8K4J6	0.0686051	0.17197	0.103365
Bsac	S	41	Q8K4J6	0.408572	0.859933	0.451361
Bscl2	T	304	Q9Z2E9	0.0277586	0.176728	0.14897
Bscl2	S	301	Q9Z2E9	0.0298142	0.232852	0.203037
Bscl2	S	321	Q9Z2E9	0.0703683	0.562407	0.492038
Bsdc1	S	384	Q80Y55	0.146623	0.482293	0.33567
Btaf1	S	236	A0ZVB6	0.0229093	0.216651	0.193742
Btaf1	T	237	A0ZVB6	0.0370458	0.412737	0.375691
Btbd15	S	161	Q8R0A2	0.304508	0.66203	0.357522
Btbd4	S	234	Q8BID6	0.0202153	0.109252	0.0890364
Btf3	S	171	Q64152	0.0196935	0.0990608	0.0793674
Btf3l4	S	153	Q9CQH7	0.0308795	0.117363	0.0864838
Btrc	S	127	Q3ULA2	0.207204	0.819081	0.611877
Bud13	S	394	Q8R149	0.0182885	0.0890694	0.0707809
Bud13	S	259	Q8R149	0.033429	0.104848	0.0714189
Bud13	S	341	Q8R149	0.0210336	0.106967	0.0859335
Bud13	S	251	Q8R149	0.0296704	0.115834	0.0861635
Bud13	S	391	Q8R149	0.0220127	0.119661	0.0976481
Bud13	S	187	Q8R149	0.0374886	0.13995	0.102461
Bud13	S	148	Q8R149	0.0445399	0.152784	0.108244
Bud13	S	344	Q8R149	0.0236642	0.163373	0.139709
Bud13	T	134	Q8R149	0.0235527	0.16424	0.140687
Bud13	S	200	Q8R149	0.0421733	0.185003	0.14283
Bud13	S	389	Q8R149	0.0243843	0.178242	0.153858
Bud13	S	135	Q8R149	0.0372444	0.202172	0.164927
Bud13	T	262	Q8R149	0.0259059	0.196873	0.170967
Bud13	T	144	Q8R149	0.0873525	0.283396	0.196043
Bud13	T	222	Q8R149	0.0696108	0.278907	0.209297
Bud13	S	297	Q8R149	0.107545	0.32502	0.217476
Bud13	T	196	Q8R149	0.131109	0.405714	0.274606
Bud13	T	157	Q8R149	0.0369149	0.356626	0.319711
Bud13	T	131	Q8R149	0.141928	0.501334	0.359406
Bw	S	414	Q08874	0.199457	0.577331	0.377874
Bw	S	516	Q08874	0.105	0.710357	0.605357
Bysl	S	97	O54825	0.0235615	0.088131	0.0645695
Bzrp	S	165	P50637	0.0944447	0.295418	0.200973
Bzw2	S	414	Q91VK1	0.0184524	0.0762738	0.0578214
Bzw2	S	412	Q91VK1	0.0177746	0.092236	0.0744615
C130039O16Rik	S	456	Q3U224	0.250776	0.729532	0.478756
C2cd2	S	677	Q5DTR6	0.0306496	0.0860749	0.0554252
C2cd2	S	675	Q5DTR6	0.0304883	0.093558	0.0630697
C2cd2	S	514	Q3TE01	0.0774025	0.259956	0.182553
C2cd2	S	506	Q3TE01	0.0995669	0.515064	0.415497
C2cd2l	S	619	Q80X80	0.0296244	0.134161	0.104537
C2cd2l	S	623	Q80X80	0.0222386	0.135014	0.112776
C2cd2l	S	660	Q80X80	0.0287758	0.153757	0.124981
C2cd2l	S	411	Q80X80	0.0313819	0.318522	0.28714
C2cd2l	T	417	Q80X80	0.199829	0.500169	0.300339
C2cd2l	S	613	Q80X80	0.276585	0.779311	0.502726
C2f	S	16	O35130	0.429555	0.816574	0.387019
C3	S	671	P01027	0.0811415	0.56545	0.484309
C78339	T	70	Q3URQ4	0.448622	0.827388	0.378766
C78339	S	31	Q3URQ4	0.397726	0.806027	0.408301
C78339	S	45	Q3URQ4	0.179802	0.705331	0.525529
Cabin1	S	1702	B9EKC5	0.0221016	0.105789	0.0836873
Cabin1	T	2121	B9EKC5	0.408076	0.768389	0.360313
Cables1	T	350	B2RWU9	0.972596	0.737162	-0.235433
Cables1	T	270	B2RWU9	0.978434	0.753447	-0.224987
Cables1	S	272	B2RWU9	0.88658	0.774429	-0.112151
Cables1	S	203	B2RWU9	0.687316	0.781125	0.0938084
Cables1	S	252	B2RWU9	0.0347633	0.20196	0.167197
Cables1	S	356	B2RWU9	0.581338	0.786182	0.204843
Cables1	S	248	B2RWU9	0.510597	0.790414	0.279817
Cables1	S	251	B2RWU9	0.442657	0.787733	0.345076
Cables1	S	353	B2RWU9	0.330117	0.772382	0.442265
Cacnb2	T	549	Q8CC27	0.0491625	0.42206	0.372898
Cacng7	S	222	P62956	0.0276961	0.18279	0.155094
Cacng7	S	225	P62956	0.0493857	0.206721	0.157336
Cacng7	S	228	P62956	0.0430267	0.218371	0.175345
Cacng7	Y	227	P62956	0.0769803	0.317764	0.240783
Cacy	S	46	P14069	0.0268492	0.137161	0.110312
Cad	S	1859	B2RQC6	0.0978973	0.291713	0.193816
Cad	S	1938	B2RQC6	0.0287663	0.220627	0.19186
Cad	S	1900	B2RQC6	0.111883	0.417878	0.305995
Cad	S	1406	B2RQC6	0.0632276	0.481966	0.418738
Cad-11	S	788	P55288	0.0725079	0.233759	0.161252
Cad-11	S	714	P55288	0.30309	0.477861	0.174771
Cai	S	463	P08003	0.0183224	0.0948325	0.0765101
Calcoco1	S	208	Q8CGU1	0.0488539	0.176717	0.127863
Calcoco1	S	11	Q8CGU1	0.0812595	0.312937	0.231678
Calcoco1	S	563	Q8CGU1	0.0904671	0.340184	0.249717
Cald1	S	194	Q3TUS1	0.0977632	0.193068	0.0953049
Cald1	S	170	Q3TUS1	0.125847	0.37854	0.252692
Cald1	S	383	Q3UGC3	0.215762	0.682091	0.466329
Calm1	S	150	Q3UKW2	0.0209274	0.11158	0.0906524
Calr	S	231	P14211	0.0264786	0.152901	0.126422
Calt	S	20	Q9R1K9	0.0256656	0.155551	0.129886
Calu	S	69	O35887	0.0366651	0.179766	0.143101
Calu	S	125	O35887	0.0467425	0.241372	0.19463
Camk1	T	177	Q91YS8	0.129575	0.589568	0.459993
Camk2a	T	295	Q80TN1	0.0367654	0.162735	0.125969
Camk2d	S	472	Q6PHZ2	0.0383692	0.0877953	0.0494261
Camk2d	T	337	Q6PHZ2	0.0237532	0.118416	0.094663
Camk2d	T	287	Q6PHZ2	0.0367105	0.16473	0.12802
Camk2d	S	333	Q6PHZ2	0.0199619	0.1538	0.133838
Camk2d	S	334	Q6PHZ2	0.0314408	0.182547	0.151106
Camk2d	T	336	Q6PHZ2	0.0578865	0.21374	0.155854
Camk2d	T	331	Q6PHZ2	0.0257034	0.256326	0.230623
Camk2d	S	315	Q6PHZ2	0.0644315	0.314956	0.250525
Camk2d	S	330	Q6PHZ2	0.0441449	0.346528	0.302383
Camk2g	S	381	Q923T9	0.0183675	0.103629	0.0852618
Camk2g	S	325	Q6ZWS7	0.021068	0.126498	0.10543
Camk2g	T	382	Q923T9	0.0224296	0.140726	0.118297
Camk2g	T	334	Q6ZWS7	0.0232202	0.146655	0.123435
Camk2g	S	384	Q923T9	0.026824	0.153052	0.126228
Camk2g	T	287	Q923T9	0.0599877	0.267579	0.207592
Camk2g	S	319	Q923T9	0.0313515	0.297086	0.265734
Camk2g	S	315	Q923T9	0.0620691	0.331032	0.268963
Camkk2	S	137	Q8C078	0.0166757	0.0790537	0.0623781
Camkk2	S	91	Q8C078	0.0266872	0.120363	0.0936762
Camkk2	S	511	Q8C078	0.160935	0.264177	0.103242
Camkk2	S	136	Q8C078	0.0215222	0.127734	0.106212
Camkk2	S	495	Q8C078	0.0515945	0.169129	0.117535
Camkk2	S	133	Q8C078	0.0238925	0.190277	0.166384
Camkk2	S	129	Q8C078	0.0261532	0.2335	0.207346
Camkk2	S	99	Q8C078	0.0827	0.39185	0.30915
Caml	S	55	P49070	0.035515	0.129351	0.0938357
Caml	S	53	P49070	0.034538	0.176769	0.142231
Camsap1	S	560	A2AHC3	0.0210876	0.0924552	0.0713677
Camsap1	S	1133	A2AHC3	0.0340553	0.170483	0.136427
Camsap1	S	1135	A2AHC3	0.0801124	0.22519	0.145077
Camsap1	S	569	A2AHC3	0.0681262	0.228516	0.16039
Camsap1	S	1069	A2AHC3	0.131501	0.591164	0.459663
Camsap1l1	S	1131	B2RRE3	0.0195025	0.0908114	0.0713089
Camsap1l1	S	1296	B2RRE3	0.0404174	0.172947	0.132529
Camsap1l1	T	849	B2RRE3	0.203443	0.669404	0.465961
Cand1	S	140	Q6ZQ38	0.0335649	0.152781	0.119216
Canx	S	582	P35564	0.0174169	0.0727397	0.0553228
Canx	S	553	P35564	0.0193454	0.0877316	0.0683862
Canx	T	561	P35564	0.0170099	0.10033	0.0833203
Canx	S	563	P35564	0.0760497	0.251889	0.175839
Cap	S	309	P40124	0.0251177	0.102522	0.0774047
Cap	S	307	P40124	0.0254133	0.114072	0.088659
Cap70	S	492	Q9JIL4	0.141814	0.32555	0.183735
Caper	S	97	Q8VH51	0.0749211	0.149183	0.0742622
Caper	S	100	Q8VH51	0.0689103	0.233076	0.164166
Caper	S	136	Q8VH51	0.0648541	0.233862	0.169008
Caper	T	146	Q8VH51	0.0318538	0.203595	0.171741
Caper	S	129	Q8VH51	0.0697088	0.555668	0.485959
Caper	S	127	Q8VH51	0.100272	0.622368	0.522096
Capg	S	338	Q3TNN6	0.0188222	0.0906515	0.0718293
Cappb1	S	263	P47757	0.32618	0.758797	0.432617
Card6	S	791	Q8BWE0	0.0269256	0.160577	0.133651
Carf	S	169	Q8BI72	0.0203069	0.123667	0.10336
Carf	S	189	Q8BI72	0.166627	0.568019	0.401392
Carf	S	124	Q8BI72	0.529234	0.939005	0.409771
Carhsp1	S	53	Q9CR86	0.823034	0.545261	-0.277773	Akt
Carhsp1	S	42	Q9CR86	0.0211933	0.0975802	0.076387
Carhsp1	S	33	Q9CR86	0.107089	0.358041	0.250952
Carhsp1	S	31	Q9CR86	0.15577	0.663101	0.507332
Carmil	S	972	Q6EDY6	0.022103	0.126288	0.104185
Carmil	S	1335	Q6EDY6	0.0956802	0.251953	0.156273
Carp1	T	624	Q8CH18	0.0463748	0.183603	0.137228
Carp1	S	694	Q8CH18	0.23831	0.751037	0.512727
Cars	S	390	Q9ER72	0.0547244	0.230245	0.175521
Cas1	S	517	P24270	0.0223509	0.0965624	0.0742115
Cas1	S	21	P24270	0.0204062	0.109058	0.0886519
Casc3	S	370	Q8K3W3	0.026249	0.0969874	0.0707385
Casc3	S	263	Q8K3W3	0.0236565	0.103296	0.0796392
Casc3	S	145	Q8K3W3	0.0191611	0.123319	0.104158
Casc3	S	262	Q8K3W3	0.0267319	0.132315	0.105583
Casc3	S	115	Q8K3W3	0.0206542	0.234989	0.214335
Casc3	S	360	Q8K3W3	0.0556486	0.284074	0.228426
Cask	S	314	O70589	0.0186065	0.117137	0.0985308
Cask	S	313	O70589	0.0281874	0.160009	0.131822
Cask	S	582	O70589	0.0436577	0.236123	0.192465
Caskin2	S	406	Q8VHK1	0.0888782	0.17031	0.0814316
Caskin2	S	696	Q8VHK1	0.178422	0.322797	0.144374
Caskin2	S	855	Q8VHK1	0.226731	0.377488	0.150757
Caskin2	S	403	Q8VHK1	0.148509	0.324002	0.175493
Caskin2	S	699	Q8VHK1	0.139038	0.315015	0.175976
Caskin2	S	874	Q8VHK1	0.202508	0.727464	0.524956
Casl	Y	316	O35177	0.13207	0.533912	0.401842
Casl	Y	344	O35177	0.145525	0.550817	0.405292
Casp3	S	12	P70677	0.0246465	0.0972214	0.0725748
Casp3	S	26	P70677	0.113672	0.631277	0.517605
Casp7	S	16	P97864	0.0253819	0.115391	0.0900091
Casp8	S	188	O89110	0.0467927	0.375253	0.32846
Casp8	S	213	O89110	0.105693	0.476259	0.370566
Cast	T	479	P51125	0.0222578	0.0967559	0.0744981
Cast	S	655	P51125	0.0421099	0.143061	0.100951
Cast	S	11	P51125	0.0608314	0.195944	0.135113
Cast	S	165	P51125	0.0366263	0.181559	0.144932
Cast	S	81	P51125	0.0211416	0.17057	0.149429
Cast	S	324	P51125	0.136487	0.546081	0.409594
Cast	S	219	P51125	0.131679	0.553075	0.421396
Cast	S	303	P51125	0.19404	0.675571	0.481531
Cast	T	309	P51125	0.215398	0.715969	0.500571
Cast	T	467	P51125	0.206468	0.741008	0.53454
Cast2	S	415	Q99MI1	0.0399712	0.126673	0.0867017
Cast2	S	17	Q99MI1	0.0445235	0.141006	0.0964821
Cast2	S	21	Q99MI1	0.0577308	0.156961	0.0992302
Cast2	S	15	Q99MI1	0.0175472	0.119799	0.102252
Cast2	S	37	Q99MI1	0.331831	0.508333	0.176503
Cast2	T	38	Q99MI1	0.0375199	0.256336	0.218816
Cast2	S	824	Q99MI1	0.500177	0.963128	0.462952
Catna1	S	655	P26231	0.0186458	0.108889	0.0902428
Catna1	T	654	P26231	0.0846611	0.178574	0.0939132
Catna1	S	652	P26231	0.0264421	0.177117	0.150675
Catna1	S	641	P26231	0.0296251	0.190299	0.160673
Catna1	T	658	P26231	0.0490469	0.366711	0.317665
Catna2	S	654	Q61301	0.0242167	0.123563	0.0993467
Catna2	T	653	Q61301	0.0628281	0.163206	0.100378
Catna2	S	651	Q61301	0.0479298	0.197776	0.149847
Catnb	S	191	Q02248	0.0458408	0.15236	0.106519
Catnb	S	552	Q02248	0.158977	0.294279	0.135302
Catnd2	S	1032	O35927	0.02159	0.116712	0.0951217
Catnd2	S	1037	O35927	0.0250268	0.133981	0.108954
Catns	S	349	P30999	0.146611	0.202203	0.0555923
Catns	S	920	P30999	0.0579346	0.146604	0.0886691
Catns	T	201	P30999	0.0288595	0.119731	0.0908714
Catns	S	232	P30999	0.029238	0.124768	0.09553
Catns	T	869	P30999	0.0359658	0.145572	0.109607
Catns	T	906	P30999	0.0669807	0.189222	0.122241
[truncated: 9,227 more rows]
